# Supplementary material for: Transcriptome changes during fruit development and ripening of sweet orange (Citrus sinensis)
Source: BMC Genomics. 2012 Jan 10;13:10. doi: 10.1186/1471-2164-13-10 (PMC3267696; doi:10.1186/1471-2164-13-10)
Supplement: Additional file 7 — List of differentially expressed genes between MT and WT. The table contained information of the differentially expressed genes with expression difference > 2, and genes differentially expressed at 0.05 significance level at each of the four fruit developmental stages. [file 1471-2164-13-10-S7.XLS]

## Sheet: 120 DAF p<0.05
Additional file 7 Genes which were differentially expressed between MT and WT at each of the four fruit developmental stages. TPM, transcripts per million. The significance level was set at p<0.05
Gene	Raw Frequency in WT	Raw Frequency in MT	TPM-WT	TPM-MT	Log2Ratio (MT/WT)	Regulation mode	P-Value	Gene Description
TC23713	0	429	1	118	6.88264	Up	6.16341e-06	UniRef100_A0NDS1 Cluster: AGAP005067-PA; n=1; Anopheles gambiae str. PEST|Rep: AGAP005067-PA - Anopheles gambiae str. PEST, partial (8%)
TC25336	0	365	1	100	6.64386	Up	1.35937e-05	similar to UniRef100_Q8H6U4 Cluster: Heat shock protein 60; n=1; Prunus dulcis|Rep: Heat shock protein 60 - Prunus dulcis (Almond) (Prunus amygdalus), partial (24%)
TC17174	0	303	1	83	6.37504	Up	3.20324e-05	weakly similar to UniRef100_A7P0S4 Cluster: Chromosome chr19 scaffold_4, whole genome shotgun sequence; n=1; Vitis vinifera|Rep: Chromosome chr19 scaffold_4, whole genome shotgun sequence - Vitis vinifera (Grape), partial (7%)
EY661344	15104	598	5966	164	-5.185	Down	4.31521e-05	similar to UniRef100_Q9ZSW9 Cluster: Translationally-controlled tumor protein homolog; n=1; Hevea brasiliensis|Rep: Translationally-controlled tumor protein homolog - Hevea brasiliensis (Para rubber tree), partial (91%)
TC21043	3	280	1	77	6.26679	Up	4.47898e-05	weakly similar to UniRef100_A2Q168 Cluster: RNA-directed DNA polymerase; n=1; Medicago truncatula|Rep: RNA-directed DNA polymerase - Medicago truncatula (Barrel medic), partial (5%)
TC5370	86	0	34	1	-5.08746	Down	5.9457e-05	similar to UniRef100_A5HIJ5 Cluster: Cysteine protease Cp5; n=1; Actinidia deliciosa|Rep: Cysteine protease Cp5 - Actinidia deliciosa (Kiwi), partial (70%)
TC5607	0	240	1	66	6.04439	Up	8.76026e-05	weakly similar to UniRef100_A7NYA2 Cluster: Chromosome chr6 scaffold_3, whole genome shotgun sequence; n=1; Vitis vinifera|Rep: Chromosome chr6 scaffold_3, whole genome shotgun sequence - Vitis vinifera (Grape), partial (45%)
TC24351	0	228	1	63	5.97728	Up	0.000106756	similar to UniRef100_A7PGN6 Cluster: Chromosome chr17 scaffold_16, whole genome shotgun sequence; n=1; Vitis vinifera|Rep: Chromosome chr17 scaffold_16, whole genome shotgun sequence - Vitis vinifera (Grape), partial (6%)
TC7029	73	0	29	1	-4.85798	Down	0.000114372	homologue to UniRef100_A6MM38 Cluster: Ribosomal protein S4; n=1; Buxus microphylla|Rep: Ribosomal protein S4 - Buxus microphylla (Little leaf boxwood) (Japanese boxwood), complete
TC18738	0	198	1	54	5.75489	Up	0.000202388	similar to UniRef100_Q1AEL7 Cluster: Expansin; n=1; Fragaria x ananassa|Rep: Expansin - Fragaria ananassa (Strawberry), partial (59%)
TC21077	0	196	1	54	5.75489	Up	0.000202388	similar to UniRef100_A7NZI0 Cluster: Chromosome chr6 scaffold_3, whole genome shotgun sequence; n=1; Vitis vinifera|Rep: Chromosome chr6 scaffold_3, whole genome shotgun sequence - Vitis vinifera (Grape), partial (40%)
TC5543	62	0	24	1	-4.58496	Down	0.000207953	similar to UniRef100_A7P695 Cluster: Chromosome chr9 scaffold_7, whole genome shotgun sequence; n=1; Vitis vinifera|Rep: Chromosome chr9 scaffold_7, whole genome shotgun sequence - Vitis vinifera (Grape), partial (25%)
TC21389	3	177	1	49	5.61471	Up	0.000299195	homologue to UniRef100_Q7Y073 Cluster: Latex cyanogenic beta glucosidase; n=1; Hevea brasiliensis|Rep: Latex cyanogenic beta glucosidase - Hevea brasiliensis (Para rubber tree), partial (20%)
EY659725	0	170	1	47	5.55459	Up	0.000352783	similar to UniRef100_Q9ATF4 Cluster: Ribosomal protein L33; n=1; Castanea sativa|Rep: Ribosomal protein L33 - Castanea sativa (Sweet chestnut), partial (66%)
TC17679	0	167	1	46	5.52356	Up	0.00038383	similar to UniRef100_A5DZU4 Cluster: Predicted protein; n=1; Lodderomyces elongisporus NRRL YB-4239|Rep: Predicted protein - Lodderomyces elongisporus (Yeast) (Saccharomyces elongisporus), partial (12%)
EY726099	15	906	6	249	5.37504	Up	0.000571093	similar to UniRef100_A0NDW4 Cluster: AGAP003355-PA; n=1; Anopheles gambiae str. PEST|Rep: AGAP003355-PA - Anopheles gambiae str., partial (3%)
TC9314	5	283	2	78	5.2854	Up	0.000722159	similar to UniRef100_A7PRY7 Cluster: Chromosome chr14 scaffold_27, whole genome shotgun sequence; n=1; Vitis vinifera|Rep: Chromosome chr14 scaffold_27, whole genome shotgun sequence - Vitis vinifera (Grape), partial (70%)
TC14207	86	7	34	2	-4.08746	Down	0.000866907	homologue to UniRef100_Q3LUM2 Cluster: Elongation factor 1-alpha; n=1; Gossypium hirsutum|Rep: Elongation factor 1-alpha - Gossypium hirsutum (Upland cotton) (Gossypium mexicanum), partial (62%)
EY656718	4	250	2	69	5.10852	Up	0.00113465	similar to UniRef100_A7QG59 Cluster: Chromosome undetermined scaffold_91, whole genome shotgun sequence; n=1; Vitis vinifera|Rep: Chromosome undetermined scaffold_91, whole genome shotgun sequence - Vitis vinifera (Grape), partial (48%)
TC9706	42	0	17	1	-4.08746	Down	0.00117239	similar to UniRef100_A7Q7B0 Cluster: Chromosome chr18 scaffold_59, whole genome shotgun sequence; n=1; Vitis vinifera|Rep: Chromosome chr18 scaffold_59, whole genome shotgun sequence - Vitis vinifera (Grape), partial (72%)
CN191065	12	617	5	170	5.08746	Up	0.00119618	similar to UniRef100_Q4TZI9 Cluster: GIR1; n=1; Vigna radiata|Rep: GIR1 - Vigna radiata, partial (68%)
TC21706	5	241	2	66	5.04439	Up	0.0013317	homologue to UniRef100_Q8GTR0 Cluster: Sugar transporter; n=1; Citrus unshiu|Rep: Sugar transporter - Citrus unshiu (Satsuma orange), partial (77%)
TC16159	4	234	2	64	5	Up	0.00148611	similar to UniRef100_A7PNW9 Cluster: Chromosome chr8 scaffold_23, whole genome shotgun sequence; n=1; Vitis vinifera|Rep: Chromosome chr8 scaffold_23, whole genome shotgun sequence - Vitis vinifera (Grape), partial (18%)
TC9789	0	149	1	41	5.35755	Up	0.00172318	homologue to UniRef100_Q6F5H3 Cluster: D-limonene synthase; n=1; Citrus unshiu|Rep: D-limonene synthase - Citrus unshiu (Satsuma orange), partial (33%)
TC25197	7	335	3	92	4.9386	Up	0.00172693	similar to UniRef100_A7PW19 Cluster: Chromosome chr8 scaffold_34, whole genome shotgun sequence; n=1; Vitis vinifera|Rep: Chromosome chr8 scaffold_34, whole genome shotgun sequence - Vitis vinifera (Grape), partial (10%)
TC14505	6	222	2	61	4.93074	Up	0.00176023	similar to UniRef100_Q1EMP8 Cluster: Actin-depolymerizing factor; n=1; Plantago major|Rep: Actin-depolymerizing factor - Plantago major (Common plantain), complete
TC23298	3	145	1	40	5.32193	Up	0.00187197	similar to UniRef100_Q18PQ1 Cluster: Homolog of mammalian PITSLRE alpha protein kinase; n=1; Nicotiana tabacum|Rep: Homolog of mammalian PITSLRE alpha protein kinase - Nicotiana tabacum (Common tobacco), partial (13%)
CN185378	0	145	1	40	5.32193	Up	0.00187197	weakly similar to UniRef100_P93396 Cluster: Transformer-SR ribonucleoprotein; n=1; Nicotiana tabacum|Rep: Transformer-SR ribonucleoprotein - Nicotiana tabacum (Common tobacco), partial (12%)
EY688584	0	145	1	40	5.32193	Up	0.00187197	M.musculus 45S pre rRNA gene
EY737600	0	143	1	39	5.2854	Up	0.00203671	similar to UniRef100_A7P956 Cluster: Chromosome chr3 scaffold_8, whole genome shotgun sequence; n=1; Vitis vinifera|Rep: Chromosome chr3 scaffold_8, whole genome shotgun sequence - Vitis vinifera (Grape), partial (22%)
TC14342	3	142	1	39	5.2854	Up	0.00203671	similar to UniRef100_Q9FNW3 Cluster: Seed maturation protein LEA 4; n=1; Glycine tomentella|Rep: Seed maturation protein LEA 4 - Glycine tomentella (Woolly glycine), partial (69%)
CF509361	36	5	14	1	-3.80735	Down	0.00217858	similar to UniRef100_Q7Y223 Cluster: Mannan endo-1,4-beta-mannosidase 2 precursor; n=1; Arabidopsis thaliana|Rep: Mannan endo-1,4-beta-mannosidase 2 precursor - Arabidopsis thaliana (Mouse-ear cress), partial (48%)
TC11892	4	209	2	57	4.83289	Up	0.00222712	similar to UniRef100_A7PRL4 Cluster: Glucose-6-phosphate 1-dehydrogenase; n=1; Vitis vinifera|Rep: Glucose-6-phosphate 1-dehydrogenase - Vitis vinifera (Grape), partial (20%)
CX073491	60	7	24	2	-3.58496	Down	0.00242688	-
DR404304	163	18	64	5	-3.67807	Down	0.00257247	similar to UniRef100_Q40336 Cluster: Proline-rich cell wall protein; n=1; Medicago sativa|Rep: Proline-rich cell wall protein - Medicago sativa (Alfalfa), partial (40%)
TC13637	0	132	1	36	5.16993	Up	0.00264894	similar to UniRef100_A7Q5Z4 Cluster: Chromosome chr14 scaffold_54, whole genome shotgun sequence; n=1; Vitis vinifera|Rep: Chromosome chr14 scaffold_54, whole genome shotgun sequence - Vitis vinifera (Grape), partial (79%)
EY719294	4	195	2	54	4.75489	Up	0.00267783	-
TC8070	90	10	36	3	-3.58496	Down	0.00282137	similar to UniRef100_A7PNV4 Cluster: Chromosome chr8 scaffold_23, whole genome shotgun sequence; n=2; Vitis|Rep: Chromosome chr8 scaffold_23, whole genome shotgun sequence - Vitis vinifera (Grape), partial (59%)
TC18780	0	129	1	35	5.12928	Up	0.00290165	similar to UniRef100_A7PCC5 Cluster: Chromosome chr2 scaffold_11, whole genome shotgun sequence; n=1; Vitis vinifera|Rep: Chromosome chr2 scaffold_11, whole genome shotgun sequence - Vitis vinifera (Grape), partial (11%)
TC4619	0	128	1	35	5.12928	Up	0.00290165	-
CF832449	33	5	13	1	-3.70044	Down	0.0029362	similar to UniRef100_A7PB69 Cluster: Chromosome chr16 scaffold_10, whole genome shotgun sequence; n=1; Vitis vinifera|Rep: Chromosome chr16 scaffold_10, whole genome shotgun sequence - Vitis vinifera (Grape), partial (53%)
TC20001	32	5	13	1	-3.70044	Down	0.0029362	weakly similar to UniRef100_Q84UT4 Cluster: F-box; n=1; Prunus mume|Rep: F-box - Prunus mume (Japanese flowering apricot), partial (15%)
CF835114	33	5	13	1	-3.70044	Down	0.0029362	similar to UniRef100_P00299 Cluster: Plastocyanin A, chloroplast precursor; n=1; Populus nigra|Rep: Plastocyanin A, chloroplast precursor - Populus nigra (Lombardy poplar), partial (82%)
CF836189	32	4	13	1	-3.70044	Down	0.0029362	similar to UniRef100_A7PP49 Cluster: Chromosome chr8 scaffold_23, whole genome shotgun sequence; n=1; Vitis vinifera|Rep: Chromosome chr8 scaffold_23, whole genome shotgun sequence - Vitis vinifera (Grape), partial (22%)
TC5583	34	3	13	1	-3.70044	Down	0.0029362	homologue to UniRef100_A7QD26 Cluster: Chromosome undetermined scaffold_79, whole genome shotgun sequence; n=1; Vitis vinifera|Rep: Chromosome undetermined scaffold_79, whole genome shotgun sequence - Vitis vinifera (Grape), partial (43%)
TC20201	3	125	1	34	5.08746	Up	0.00318448	-
TC22675	5	184	2	51	4.67243	Up	0.00324369	homologue to UniRef100_A7RQ83 Cluster: Predicted protein; n=1; Nematostella vectensis|Rep: Predicted protein - Nematostella vectensis (Starlet sea anemone), partial (28%)
EY666972	3	120	1	33	5.04439	Up	0.00350181	similar to UniRef100_Q5QRK3 Cluster: Polyprotein; n=2; Hepatitis C virus subtype 1b|Rep: Polyprotein - Hepatitis C virus subtype 1b, partial (33%)
EY706614	0	120	1	33	5.04439	Up	0.00350181	similar to UniRef100_Q4Y991 Cluster: DNA polymerase; n=4; Plasmodium chabaudi|Rep: DNA polymerase - Plasmodium chabaudi, partial (0%)
EY733380	6	179	2	49	4.61471	Up	0.00370237	similar to UniRef100_Q58NA5 Cluster: Plus agglutinin; n=1; Chlamydomonas incerta|Rep: Plus agglutinin - Chlamydomonas incerta, partial (3%)
EY675075	30	0	12	1	-3.58496	Down	0.00371869	homologue to UniRef100_A4QLJ3 Cluster: Photosystem I P700 chlorophyll a apoprotein A2; n=2; Brassicaceae|Rep: Photosystem I P700 chlorophyll a apoprotein A2 - Lobularia maritima (Sweet alyssum), partial (29%)
TC4772	0	116	1	32	5	Up	0.00385879	similar to UniRef100_A7PMG2 Cluster: Chromosome chr14 scaffold_21, whole genome shotgun sequence; n=1; Vitis vinifera|Rep: Chromosome chr14 scaffold_21, whole genome shotgun sequence - Vitis vinifera (Grape), partial (74%)
CX073499	0	116	1	32	5	Up	0.00385879	UniRef100_Q6ZRJ0 Cluster: CDNA FLJ46325 fis clone TESTI4043371; n=1; Homo sapiens|Rep: CDNA FLJ46325 fis clone, partial (9%)
TC13862	0	115	1	32	5	Up	0.00385879	similar to UniRef100_A7QW72 Cluster: Chromosome chr3 scaffold_199, whole genome shotgun sequence; n=1; Vitis vinifera|Rep: Chromosome chr3 scaffold_199, whole genome shotgun sequence - Vitis vinifera (Grape), partial (81%)
TC7901	5	173	2	48	4.58496	Up	0.00396114	similar to UniRef100_Q5NE21 Cluster: Carbonic anhydrase; n=1; Solanum lycopersicum|Rep: Carbonic anhydrase - Solanum lycopersicum (Tomato) (Lycopersicon esculentum), partial (66%)
DR910852	4	175	2	48	4.58496	Up	0.00396114	homologue to UniRef100_Q7U7U8 Cluster: Sodium/glutamate symporter; n=1; Synechococcus sp. WH 8102|Rep: Sodium/glutamate symporter, partial (3%)
TC6079	5	173	2	48	4.58496	Up	0.00396114	similar to UniRef100_A7PAA7 Cluster: Chromosome chr14 scaffold_9, whole genome shotgun sequence; n=1; Vitis vinifera|Rep: Chromosome chr14 scaffold_9, whole genome shotgun sequence - Vitis vinifera (Grape), partial (39%)
TC17185	0	112	1	31	4.9542	Up	0.00426146	weakly similar to UniRef100_Q0E3Y8 Cluster: Os02g0147700 protein; n=2; Oryza sativa Japonica Group|Rep: Os02g0147700 protein - Oryza sativa subsp. japonica (Rice), partial (8%)
TC22775	0	114	1	31	4.9542	Up	0.00426146	similar to UniRef100_Q9SED0 Cluster: Ascorbate peroxidase; n=1; Pimpinella brachycarpa|Rep: Ascorbate peroxidase - Pimpinella brachycarpa, partial (46%)
CB291776	51	8	20	2	-3.32193	Down	0.00431344	weakly similar to UniRef100_A7NU11 Cluster: Chromosome chr18 scaffold_1, whole genome shotgun sequence; n=1; Vitis vinifera|Rep: Chromosome chr18 scaffold_1, whole genome shotgun sequence - Vitis vinifera (Grape), partial (48%)
TC7423	8	248	3	68	4.5025	Up	0.00476655	similar to UniRef100_A7Q0N7 Cluster: ATP-dependent Clp protease proteolytic subunit; n=1; Vitis vinifera|Rep: ATP-dependent Clp protease proteolytic subunit - Vitis vinifera (Grape), partial (78%)
EY748993	28	0	11	1	-3.45943	Down	0.00478055	homologue to UniRef100_A7PMS9 Cluster: Chromosome chr14 scaffold_21, whole genome shotgun sequence; n=1; Vitis vinifera|Rep: Chromosome chr14 scaffold_21, whole genome shotgun sequence - Vitis vinifera (Grape), partial (85%)
TC14614	27	4	11	1	-3.45943	Down	0.00478055	similar to UniRef100_Q43062 Cluster: Pectinesterase PPE8B precursor; n=1; Prunus persica|Rep: Pectinesterase PPE8B precursor - Prunus persica (Peach), partial (61%)
PTCs00188.1	29	5	11	1	-3.45943	Down	0.00478055	| PUT-155a-Citrus_sinensis-14161 | CCAAT-Dr1 family TF, nucleic acid sequence
CF417164	27	3	11	1	-3.45943	Down	0.00478055	homologue to UniRef100_A7Q2P4 Cluster: Chromosome chr1 scaffold_46, whole genome shotgun sequence; n=1; Vitis vinifera|Rep: Chromosome chr1 scaffold_46, whole genome shotgun sequence - Vitis vinifera (Grape), partial (25%)
TC5254	27	5	11	1	-3.45943	Down	0.00478055	homologue to UniRef100_A7Q2A3 Cluster: Chromosome chr13 scaffold_45, whole genome shotgun sequence; n=1; Vitis vinifera|Rep: Chromosome chr13 scaffold_45, whole genome shotgun sequence - Vitis vinifera (Grape), partial (25%)
CF836240	28	5	11	1	-3.45943	Down	0.00478055	homologue to UniRef100_Q08671 Cluster: Peroxidase precursor; n=1; Gossypium hirsutum|Rep: Peroxidase precursor - Gossypium hirsutum (Upland cotton) (Gossypium mexicanum), partial (50%)
TC24280	27	0	11	1	-3.45943	Down	0.00478055	similar to UniRef100_A3FMG9 Cluster: Ethylene responsive element binding protein 1; n=2; Gossypium|Rep: Ethylene responsive element binding protein 1 - Gossypium barbadense (Sea-island cotton) (Egyptian cotton), partial (69%)
TC13058	0	106	1	29	4.85798	Up	0.00523389	-
TC15374	0	105	1	29	4.85798	Up	0.00523389	similar to UniRef100_A7P525 Cluster: Chromosome chr4 scaffold_6, whole genome shotgun sequence; n=1; Vitis vinifera|Rep: Chromosome chr4 scaffold_6, whole genome shotgun sequence - Vitis vinifera (Grape), partial (91%)
TC22118	0	104	1	29	4.85798	Up	0.00523389	similar to UniRef100_A7NZT2 Cluster: Chromosome chr6 scaffold_3, whole genome shotgun sequence; n=1; Vitis vinifera|Rep: Chromosome chr6 scaffold_3, whole genome shotgun sequence - Vitis vinifera (Grape), partial (37%)
TC20297	5	160	2	44	4.45943	Up	0.00524368	similar to UniRef100_A7NXM8 Cluster: Chromosome chr5 scaffold_2, whole genome shotgun sequence; n=1; Vitis vinifera|Rep: Chromosome chr5 scaffold_2, whole genome shotgun sequence - Vitis vinifera (Grape), partial (9%)
TC7147	128	20	51	5	-3.3505	Down	0.00542001	similar to UniRef100_A7NSY5 Cluster: Chromosome chr18 scaffold_1, whole genome shotgun sequence; n=1; Vitis vinifera|Rep: Chromosome chr18 scaffold_1, whole genome shotgun sequence - Vitis vinifera (Grape), partial (93%)
TC8164	126	17	50	5	-3.32193	Down	0.00577014	similar to UniRef100_A7QNT1 Cluster: Chromosome undetermined scaffold_134, whole genome shotgun sequence; n=1; Vitis vinifera|Rep: Chromosome undetermined scaffold_134, whole genome shotgun sequence - Vitis vinifera (Grape), partial (78%)
EY685405	0	101	1	28	4.80735	Up	0.00582232	-
TC24866	3	100	1	27	4.75489	Up	0.00649448	-
TC11906	6	149	2	41	4.35755	Up	0.00654844	similar to UniRef100_A7PCH1 Cluster: Chromosome chr2 scaffold_11, whole genome shotgun sequence; n=1; Vitis vinifera|Rep: Chromosome chr2 scaffold_11, whole genome shotgun sequence - Vitis vinifera (Grape), partial (7%)
TC7962	25	5	10	1	-3.32193	Down	0.00711016	similar to UniRef100_A7PR42 Cluster: NADH-ubiquinone oxidoreductase 75 kDa subunit; n=1; Vitis vinifera|Rep: NADH-ubiquinone oxidoreductase 75 kDa subunit - Vitis vinifera (Grape), partial (24%)
TC2956	26	5	10	1	-3.32193	Down	0.00711016	homologue to UniRef100_A7P9Z1 Cluster: Chromosome chr14 scaffold_9, whole genome shotgun sequence; n=1; Vitis vinifera|Rep: Chromosome chr14 scaffold_9, whole genome shotgun sequence - Vitis vinifera (Grape), partial (48%)
TC4439	19	5	8	1	-3	Down	0.00763345	homologue to UniRef100_Q5D6H2 Cluster: CNGC2; n=1; Gossypium hirsutum|Rep: CNGC2 - Gossypium hirsutum (Upland cotton) (Gossypium mexicanum), partial (23%)
EY734315	20	0	8	1	-3	Down	0.00763345	similar to UniRef100_A7P9Q8 Cluster: Chromosome chr3 scaffold_8, whole genome shotgun sequence; n=2; Vitis vinifera|Rep: Chromosome chr3 scaffold_8, whole genome shotgun sequence - Vitis vinifera (Grape), partial (17%)
TC3129	19	5	8	1	-3	Down	0.00763345	similar to UniRef100_A7PR08 Cluster: Chromosome chr6 scaffold_25, whole genome shotgun sequence; n=1; Vitis vinifera|Rep: Chromosome chr6 scaffold_25, whole genome shotgun sequence - Vitis vinifera (Grape), partial (33%)
EY660102	20	0	8	1	-3	Down	0.00763345	similar to UniRef100_Q9FRS0 Cluster: F22O13.13; n=1; Arabidopsis thaliana|Rep: F22O13.13 - Arabidopsis thaliana (Mouse-ear cress), partial (39%)
TC2909	21	0	8	1	-3	Down	0.00763345	similar to UniRef100_A7Q4S5 Cluster: Chromosome chr10 scaffold_50, whole genome shotgun sequence; n=1; Vitis vinifera|Rep: Chromosome chr10 scaffold_50, whole genome shotgun sequence - Vitis vinifera (Grape), partial (23%)
TC4620	112	20	44	5	-3.1375	Down	0.00856433	similar to UniRef100_A7PKV9 Cluster: Chromosome chr7 scaffold_20, whole genome shotgun sequence; n=1; Vitis vinifera|Rep: Chromosome chr7 scaffold_20, whole genome shotgun sequence - Vitis vinifera (Grape), partial (40%)
1142	0	97	1	27	4.75489	Up	0.00898987	-
TC13481	8	200	3	55	4.1964	Up	0.00921462	similar to UniRef100_A7PNX4 Cluster: Chromosome chr8 scaffold_23, whole genome shotgun sequence; n=1; Vitis vinifera|Rep: Chromosome chr8 scaffold_23, whole genome shotgun sequence - Vitis vinifera (Grape), partial (58%)
EY714819	43	8	17	2	-3.08746	Down	0.00931836	similar to UniRef100_A7Q3N3 Cluster: Chromosome chr13 scaffold_48, whole genome shotgun sequence; n=1; Vitis vinifera|Rep: Chromosome chr13 scaffold_48, whole genome shotgun sequence - Vitis vinifera (Grape), partial (20%)
EY731163	44	7	17	2	-3.08746	Down	0.00931836	similar to UniRef100_A7P0R8 Cluster: Chromosome chr19 scaffold_4, whole genome shotgun sequence; n=1; Vitis vinifera|Rep: Chromosome chr19 scaffold_4, whole genome shotgun sequence - Vitis vinifera (Grape), partial (24%)
TC20210	22	3	9	1	-3.16993	Down	0.00940722	similar to UniRef100_A7QI35 Cluster: Chromosome chr17 scaffold_101, whole genome shotgun sequence; n=1; Vitis vinifera|Rep: Chromosome chr17 scaffold_101, whole genome shotgun sequence - Vitis vinifera (Grape), partial (44%)
TC4488	23	4	9	1	-3.16993	Down	0.00940722	similar to UniRef100_A6NJX2 Cluster: Uncharacterized protein ENSP00000359458; n=1; Homo sapiens|Rep: Uncharacterized protein ENSP00000359458 - Homo sapiens (Human), partial (27%)
TC10841	22	4	9	1	-3.16993	Down	0.00940722	homologue to UniRef100_Q9AT55 Cluster: S-adenosylmethionine synthetase; n=1; Elaeagnus umbellata|Rep: S-adenosylmethionine synthetase - Elaeagnus umbellata (Autumn olive), partial (50%)
EY733548	24	0	9	1	-3.16993	Down	0.00940722	similar to UniRef100_A7QF13 Cluster: Chromosome chr16 scaffold_86, whole genome shotgun sequence; n=1; Vitis vinifera|Rep: Chromosome chr16 scaffold_86, whole genome shotgun sequence - Vitis vinifera (Grape), partial (21%)
TC17817	24	3	9	1	-3.16993	Down	0.00940722	homologue to UniRef100_A7PQI8 Cluster: Chromosome chr6 scaffold_25, whole genome shotgun sequence; n=1; Vitis vinifera|Rep: Chromosome chr6 scaffold_25, whole genome shotgun sequence - Vitis vinifera (Grape), partial (51%)
TC24103	23	3	9	1	-3.16993	Down	0.00940722	similar to UniRef100_O24375 Cluster: Alpha-glucosidase; n=1; Solanum tuberosum|Rep: Alpha-glucosidase - Solanum tuberosum (Potato), partial (38%)
CX673538	22	0	9	1	-3.16993	Down	0.00940722	weakly similar to UniRef100_A7QB40 Cluster: Chromosome chr4 scaffold_73, whole genome shotgun sequence; n=1; Vitis vinifera|Rep: Chromosome chr4 scaffold_73, whole genome shotgun sequence - Vitis vinifera (Grape), partial (10%)
TC11686	23	5	9	1	-3.16993	Down	0.00940722	homologue to UniRef100_A7QSA1 Cluster: Chromosome chr3 scaffold_157, whole genome shotgun sequence; n=1; Vitis vinifera|Rep: Chromosome chr3 scaffold_157, whole genome shotgun sequence - Vitis vinifera (Grape), partial (6%)
TC1512	0	96	1	26	4.70044	Up	0.010007	similar to UniRef100_A7QSR8 Cluster: Chromosome chr4 scaffold_162, whole genome shotgun sequence; n=1; Vitis vinifera|Rep: Chromosome chr4 scaffold_162, whole genome shotgun sequence - Vitis vinifera (Grape), partial (38%)
TC4328	3	93	1	26	4.70044	Up	0.010007	weakly similar to UniRef100_A7QJC7 Cluster: Chromosome chr8 scaffold_106, whole genome shotgun sequence; n=1; Vitis vinifera|Rep: Chromosome chr8 scaffold_106, whole genome shotgun sequence - Vitis vinifera (Grape), partial (9%)
TC25206	0	93	1	26	4.70044	Up	0.010007	similar to UniRef100_A7QW75 Cluster: Chromosome chr3 scaffold_199, whole genome shotgun sequence; n=1; Vitis vinifera|Rep: Chromosome chr3 scaffold_199, whole genome shotgun sequence - Vitis vinifera (Grape), partial (14%)
TC3805	0	93	1	26	4.70044	Up	0.010007	similar to UniRef100_A7PFR4 Cluster: Chromosome chr11 scaffold_14, whole genome shotgun sequence; n=2; Vitis vinifera|Rep: Chromosome chr11 scaffold_14, whole genome shotgun sequence - Vitis vinifera (Grape), partial (33%)
EY748687	0	93	1	26	4.70044	Up	0.010007	UniRef100_Q5C575 Cluster: SJCHGC04535 protein; n=1; Schistosoma japonicum|Rep: SJCHGC04535 protein - Schistosoma japonicum (Blood fluke), partial (5%)
TC24332	3	95	1	26	4.70044	Up	0.010007	-
EY652460	56	11	22	3	-2.87447	Down	0.0107284	similar to UniRef100_A7PFW5 Cluster: Chromosome chr6 scaffold_15, whole genome shotgun sequence; n=2; Vitis vinifera|Rep: Chromosome chr6 scaffold_15, whole genome shotgun sequence - Vitis vinifera (Grape), partial (33%)
TC4	18	0	7	1	-2.80735	Down	0.0110742	UniRef100_Q1G7I5 Cluster: 9-cis-epoxycarotenoid dioxygenase 1; n=1; Citrus sinensis|Rep: 9-cis-epoxycarotenoid dioxygenase 1 - Citrus sinensis (Sweet orange), complete
TC20069	17	5	7	1	-2.80735	Down	0.0110742	homologue to UniRef100_Q6SJV8 Cluster: Magnesium-protoporphyrin IX monomethyl ester [oxidative] cyclase, chloroplast precursor; n=2; eurosids II|Rep: Magnesium-protoporphyrin IX monomethyl ester [oxidative] cyclase, chloroplast precursor - Gossypium hirsutum (Upland cotton) (Gossypium mexicanum), partial (21%)
EY726105	17	0	7	1	-2.80735	Down	0.0110742	similar to UniRef100_A7P9P1 Cluster: Chromosome chr3 scaffold_8, whole genome shotgun sequence; n=1; Vitis vinifera|Rep: Chromosome chr3 scaffold_8, whole genome shotgun sequence - Vitis vinifera (Grape), partial (44%)
TC3262	17	4	7	1	-2.80735	Down	0.0110742	similar to UniRef100_A7Q3S9 Cluster: Chromosome chr13 scaffold_48, whole genome shotgun sequence; n=1; Vitis vinifera|Rep: Chromosome chr13 scaffold_48, whole genome shotgun sequence - Vitis vinifera (Grape), partial (44%)
CN191390	17	5	7	1	-2.80735	Down	0.0110742	similar to UniRef100_A7NX09 Cluster: Chromosome chr5 scaffold_2, whole genome shotgun sequence; n=2; core eudicotyledons|Rep: Chromosome chr5 scaffold_2, whole genome shotgun sequence - Vitis vinifera (Grape), partial (66%)
CX044172	18	5	7	1	-2.80735	Down	0.0110742	similar to UniRef100_A7Q9W5 Cluster: Chromosome chr8 scaffold_68, whole genome shotgun sequence; n=1; Vitis vinifera|Rep: Chromosome chr8 scaffold_68, whole genome shotgun sequence - Vitis vinifera (Grape), partial (41%)
EY748227	17	0	7	1	-2.80735	Down	0.0110742	similar to UniRef100_A7QKN1 Cluster: Chromosome chr2 scaffold_113, whole genome shotgun sequence; n=1; Vitis vinifera|Rep: Chromosome chr2 scaffold_113, whole genome shotgun sequence - Vitis vinifera (Grape), partial (5%)
TC228	18	0	7	1	-2.80735	Down	0.0110742	similar to UniRef100_A7PAJ2 Cluster: Chromosome chr14 scaffold_9, whole genome shotgun sequence; n=1; Vitis vinifera|Rep: Chromosome chr14 scaffold_9, whole genome shotgun sequence - Vitis vinifera (Grape), partial (73%)
TC1994	17	4	7	1	-2.80735	Down	0.0110742	similar to UniRef100_Q9LPF6-2 Cluster: Isoform 2 of Q9LPF6 ; n=2; Arabidopsis thaliana|Rep: Isoform 2 of Q9LPF6 - Arabidopsis thaliana (Mouse-ear cress), partial (55%)
CK933067	18	3	7	1	-2.80735	Down	0.0110742	similar to UniRef100_A7QFN9 Cluster: Chromosome chr8 scaffold_88, whole genome shotgun sequence; n=1; Vitis vinifera|Rep: Chromosome chr8 scaffold_88, whole genome shotgun sequence - Vitis vinifera (Grape), partial (14%)
EY756815	17	0	7	1	-2.80735	Down	0.0110742	similar to UniRef100_P93499 Cluster: DnaJ-like protein; n=1; Phaseolus vulgaris|Rep: DnaJ-like protein - Phaseolus vulgaris (Kidney bean) (French bean), partial (52%)
EY738357	18	0	7	1	-2.80735	Down	0.0110742	weakly similar to UniRef100_A7QVB2 Cluster: Chromosome chr2 scaffold_187, whole genome shotgun sequence; n=1; Vitis vinifera|Rep: Chromosome chr2 scaffold_187, whole genome shotgun sequence - Vitis vinifera (Grape), partial (22%)
EY710899	17	3	7	1	-2.80735	Down	0.0110742	similar to UniRef100_A7QYH2 Cluster: Chromosome undetermined scaffold_247, whole genome shotgun sequence; n=1; Vitis vinifera|Rep: Chromosome undetermined scaffold_247, whole genome shotgun sequence - Vitis vinifera (Grape), partial (22%)
EY685737	3	91	1	25	4.64386	Up	0.0111715	similar to UniRef100_A7Q6X6 Cluster: Chromosome chr12 scaffold_57, whole genome shotgun sequence; n=1; Vitis vinifera|Rep: Chromosome chr12 scaffold_57, whole genome shotgun sequence - Vitis vinifera (Grape), partial (21%)
EY652176	3	92	1	25	4.64386	Up	0.0111715	similar to UniRef100_A7PMK0 Cluster: Chromosome chr14 scaffold_21, whole genome shotgun sequence; n=1; Vitis vinifera|Rep: Chromosome chr14 scaffold_21, whole genome shotgun sequence - Vitis vinifera (Grape), partial (7%)
EY674764	0	90	1	25	4.64386	Up	0.0111715	homologue to UniRef100_A7R2L4 Cluster: Chromosome undetermined scaffold_434, whole genome shotgun sequence; n=1; Vitis vinifera|Rep: Chromosome undetermined scaffold_434, whole genome shotgun sequence - Vitis vinifera (Grape), partial (9%)
TC11348	0	90	1	25	4.64386	Up	0.0111715	similar to UniRef100_Q8L7B5 Cluster: Chaperonin CPN60-like 1, mitochondrial precursor; n=1; Arabidopsis thaliana|Rep: Chaperonin CPN60-like 1, mitochondrial precursor - Arabidopsis thaliana (Mouse-ear cress), partial (13%)
PTCs00565.1	3	92	1	25	4.64386	Up	0.0111715	| PUT-155a-Citrus_sinensis-4731 | bHLH family TF, nucleic acid sequence
TC12747	0	91	1	25	4.64386	Up	0.0111715	-
TC11102	0	92	1	25	4.64386	Up	0.0111715	similar to UniRef100_A7QC83 Cluster: Chromosome undetermined scaffold_77, whole genome shotgun sequence; n=1; Vitis vinifera|Rep: Chromosome undetermined scaffold_77, whole genome shotgun sequence - Vitis vinifera (Grape), partial (5%)
TC26027	421	75	166	21	-2.98272	Down	0.0117845	similar to UniRef100_A7PVL4 Cluster: Chromosome chr9 scaffold_33, whole genome shotgun sequence; n=1; Vitis vinifera|Rep: Chromosome chr9 scaffold_33, whole genome shotgun sequence - Vitis vinifera (Grape), partial (60%)
TC7396	15	366	6	101	4.07325	Up	0.0118656	similar to UniRef100_A7P0Q7 Cluster: Chromosome chr19 scaffold_4, whole genome shotgun sequence; n=1; Vitis vinifera|Rep: Chromosome chr19 scaffold_4, whole genome shotgun sequence - Vitis vinifera (Grape), partial (58%)
TC18423	14	3	6	1	-2.58496	Down	0.0123398	similar to UniRef100_Q32Q86 Cluster: Cryptochrome-1; n=1; Rattus norvegicus|Rep: Cryptochrome-1 - Rattus norvegicus (Rat), partial (4%)
CX045115	16	0	6	1	-2.58496	Down	0.0123398	weakly similar to UniRef100_A7QYE1 Cluster: Chromosome undetermined scaffold_245, whole genome shotgun sequence; n=1; Vitis vinifera|Rep: Chromosome undetermined scaffold_245, whole genome shotgun sequence - Vitis vinifera (Grape), partial (49%)
EY703088	14	3	6	1	-2.58496	Down	0.0123398	homologue to UniRef100_A9F7M4 Cluster: CRISPR locus-related DNA-binding protein; n=1; Thermoproteus neutrophilus V24Sta|Rep: CRISPR locus-related DNA-binding protein - Thermoproteus neutrophilus V24Sta, partial (6%)
TC21165	14	3	6	1	-2.58496	Down	0.0123398	similar to UniRef100_A8IZS5 Cluster: Glycine-rich RNA-binding protein; n=1; Chlamydomonas reinhardtii|Rep: Glycine-rich RNA-binding protein - Chlamydomonas reinhardtii, partial (17%)
TC20940	16	4	6	1	-2.58496	Down	0.0123398	homologue to UniRef100_A7P298 Cluster: Chromosome chr19 scaffold_4, whole genome shotgun sequence; n=1; Vitis vinifera|Rep: Chromosome chr19 scaffold_4, whole genome shotgun sequence - Vitis vinifera (Grape), complete
TC11959	15	5	6	1	-2.58496	Down	0.0123398	similar to UniRef100_A7NU89 Cluster: Chromosome chr18 scaffold_1, whole genome shotgun sequence; n=1; Vitis vinifera|Rep: Chromosome chr18 scaffold_1, whole genome shotgun sequence - Vitis vinifera (Grape), partial (96%)
EY655486	15	5	6	1	-2.58496	Down	0.0123398	weakly similar to UniRef100_A7NXZ7 Cluster: Chromosome chr6 scaffold_3, whole genome shotgun sequence; n=1; Vitis vinifera|Rep: Chromosome chr6 scaffold_3, whole genome shotgun sequence - Vitis vinifera (Grape), partial (32%)
EY696552	14	5	6	1	-2.58496	Down	0.0123398	weakly similar to UniRef100_Q9SIM9 Cluster: F-box protein ORE9; n=2; Arabidopsis thaliana|Rep: F-box protein ORE9 - Arabidopsis thaliana (Mouse-ear cress), partial (18%)
TC24897	15	5	6	1	-2.58496	Down	0.0123398	UniRef100_A6ND92 Cluster: Uncharacterized protein ENSP00000354426; n=1; Homo sapiens|Rep: Uncharacterized protein ENSP00000354426 - Homo sapiens (Human), partial (14%)
EY683646	15	5	6	1	-2.58496	Down	0.0123398	similar to UniRef100_Q9M1I3 Cluster: Beta Galactosidase-like protein; n=2; Arabidopsis thaliana|Rep: Beta Galactosidase-like protein - Arabidopsis thaliana (Mouse-ear cress), partial (19%)
EY696117	15	0	6	1	-2.58496	Down	0.0123398	weakly similar to UniRef100_Q2QQE3 Cluster: F-box domain containing protein, expressed; n=1; Oryza sativa Japonica Group|Rep: F-box domain containing protein, expressed - Oryza sativa subsp. japonica (Rice), partial (8%)
EY735936	3	88	1	24	4.58496	Up	0.0125098	weakly similar to UniRef100_Q9SQK0 Cluster: Aldehyde reductase; n=1; Vigna radiata|Rep: Aldehyde reductase - Vigna radiata, partial (18%)
EY685354	0	87	1	24	4.58496	Up	0.0125098	weakly similar to UniRef100_A7NUJ3 Cluster: Chromosome chr18 scaffold_1, whole genome shotgun sequence; n=1; Vitis vinifera|Rep: Chromosome chr18 scaffold_1, whole genome shotgun sequence - Vitis vinifera (Grape), partial (34%)
TC12420	0	87	1	24	4.58496	Up	0.0125098	similar to UniRef100_A7NUT5 Cluster: Chromosome chr18 scaffold_1, whole genome shotgun sequence; n=1; Vitis vinifera|Rep: Chromosome chr18 scaffold_1, whole genome shotgun sequence - Vitis vinifera (Grape), partial (79%)
TC4233	0	89	1	24	4.58496	Up	0.0125098	similar to UniRef100_Q6TQF8 Cluster: Ribosomal protein S6 kinase; n=1; Zea mays|Rep: Ribosomal protein S6 kinase - Zea mays (Maize), partial (42%)
TC10366	0	88	1	24	4.58496	Up	0.0125098	similar to UniRef100_A7R076 Cluster: Chromosome undetermined scaffold_298, whole genome shotgun sequence; n=1; Vitis vinifera|Rep: Chromosome undetermined scaffold_298, whole genome shotgun sequence - Vitis vinifera (Grape), partial (79%)
TC17115	21	3	8	1	-3	Down	0.0127396	-
TC11646	21	4	8	1	-3	Down	0.0127396	similar to UniRef100_A7QA62 Cluster: Chromosome undetermined scaffold_69, whole genome shotgun sequence; n=1; Vitis vinifera|Rep: Chromosome undetermined scaffold_69, whole genome shotgun sequence - Vitis vinifera (Grape), partial (44%)
EY727686	21	4	8	1	-3	Down	0.0127396	homologue to UniRef100_A7Q0G7 Cluster: Ribosomal protein L19; n=1; Vitis vinifera|Rep: Ribosomal protein L19 - Vitis vinifera (Grape), partial (84%)
EY657739	20	4	8	1	-3	Down	0.0127396	similar to UniRef100_A7QBG3 Cluster: Chromosome chr13 scaffold_74, whole genome shotgun sequence; n=1; Vitis vinifera|Rep: Chromosome chr13 scaffold_74, whole genome shotgun sequence - Vitis vinifera (Grape), partial (36%)
TC2933	21	3	8	1	-3	Down	0.0127396	similar to UniRef100_A7P2H3 Cluster: Chromosome chr1 scaffold_5, whole genome shotgun sequence; n=1; Vitis vinifera|Rep: Chromosome chr1 scaffold_5, whole genome shotgun sequence - Vitis vinifera (Grape), partial (56%)
TC15651	37	7	15	2	-2.90689	Down	0.0130057	weakly similar to UniRef100_A7R6J1 Cluster: Chromosome undetermined scaffold_1304, whole genome shotgun sequence; n=1; Vitis vinifera|Rep: Chromosome undetermined scaffold_1304, whole genome shotgun sequence - Vitis vinifera (Grape), partial (95%)
TC18887	1543	291	610	80	-2.93074	Down	0.0130853	similar to UniRef100_Q40336 Cluster: Proline-rich cell wall protein; n=1; Medicago sativa|Rep: Proline-rich cell wall protein - Medicago sativa (Alfalfa), partial (56%)
759	9	237	4	65	4.02237	Up	0.0131452	-
TC22094	50	12	20	3	-2.73697	Down	0.0139576	homologue to UniRef100_A7PEW8 Cluster: Chromosome chr11 scaffold_13, whole genome shotgun sequence; n=1; Vitis vinifera|Rep: Chromosome chr11 scaffold_13, whole genome shotgun sequence - Vitis vinifera (Grape), partial (40%)
TC19801	3	82	1	23	4.52356	Up	0.0140545	weakly similar to UniRef100_A7QX12 Cluster: Chromosome chr14 scaffold_211, whole genome shotgun sequence; n=1; Vitis vinifera|Rep: Chromosome chr14 scaffold_211, whole genome shotgun sequence - Vitis vinifera (Grape), partial (10%)
TC11640	0	85	1	23	4.52356	Up	0.0140545	similar to UniRef100_A7R0I8 Cluster: Chromosome undetermined scaffold_310, whole genome shotgun sequence; n=1; Vitis vinifera|Rep: Chromosome undetermined scaffold_310, whole genome shotgun sequence - Vitis vinifera (Grape), partial (86%)
TC9618	3	85	1	23	4.52356	Up	0.0140545	similar to UniRef100_Q2MHE0 Cluster: Nonsymbiotic hemoglobin; n=1; Alnus firma|Rep: Nonsymbiotic hemoglobin - Alnus firma, partial (98%)
TC13468	0	83	1	23	4.52356	Up	0.0140545	similar to UniRef100_A7PTH8 Cluster: Chromosome chr8 scaffold_29, whole genome shotgun sequence; n=1; Vitis vinifera|Rep: Chromosome chr8 scaffold_29, whole genome shotgun sequence - Vitis vinifera (Grape), partial (59%)
TC19938	5	144	2	40	4.32193	Up	0.0152928	similar to UniRef100_A7P643 Cluster: Chromosome chr4 scaffold_6, whole genome shotgun sequence; n=1; Vitis vinifera|Rep: Chromosome chr4 scaffold_6, whole genome shotgun sequence - Vitis vinifera (Grape), partial (85%)
EY734066	35	6	14	2	-2.80735	Down	0.0155472	homologue to UniRef100_A5BM41 Cluster: Ubiquitin carrier protein; n=1; Vitis vinifera|Rep: Ubiquitin carrier protein - Vitis vinifera (Grape), partial (86%)
TC14133	3	79	1	22	4.45943	Up	0.0158452	similar to UniRef100_A7QBK6 Cluster: Chromosome chr13 scaffold_74, whole genome shotgun sequence; n=1; Vitis vinifera|Rep: Chromosome chr13 scaffold_74, whole genome shotgun sequence - Vitis vinifera (Grape), partial (22%)
TC8763	0	80	1	22	4.45943	Up	0.0158452	similar to UniRef100_A7PXJ4 Cluster: Chromosome chr12 scaffold_36, whole genome shotgun sequence; n=1; Vitis vinifera|Rep: Chromosome chr12 scaffold_36, whole genome shotgun sequence - Vitis vinifera (Grape), partial (94%)
TC3552	0	80	1	22	4.45943	Up	0.0158452	-
TC5319	0	79	1	22	4.45943	Up	0.0158452	similar to UniRef100_A7NXT6 Cluster: Chromosome chr5 scaffold_2, whole genome shotgun sequence; n=1; Vitis vinifera|Rep: Chromosome chr5 scaffold_2, whole genome shotgun sequence - Vitis vinifera (Grape), complete
TC14778	0	81	1	22	4.45943	Up	0.0158452	-
TC3721	0	79	1	22	4.45943	Up	0.0158452	similar to UniRef100_A7QHC2 Cluster: Chromosome chr18 scaffold_96, whole genome shotgun sequence; n=1; Vitis vinifera|Rep: Chromosome chr18 scaffold_96, whole genome shotgun sequence - Vitis vinifera (Grape), partial (74%)
TC17351	0	81	1	22	4.45943	Up	0.0158452	similar to UniRef100_A7P229 Cluster: Chromosome chr19 scaffold_4, whole genome shotgun sequence; n=2; Vitis vinifera|Rep: Chromosome chr19 scaffold_4, whole genome shotgun sequence - Vitis vinifera (Grape), partial (31%)
TC17896	0	80	1	22	4.45943	Up	0.0158452	similar to UniRef100_A7Q4C5 Cluster: Chromosome chr9 scaffold_49, whole genome shotgun sequence; n=1; Vitis vinifera|Rep: Chromosome chr9 scaffold_49, whole genome shotgun sequence - Vitis vinifera (Grape), partial (54%)
TC13035	0	79	1	22	4.45943	Up	0.0158452	similar to UniRef100_A7QXE2 Cluster: Chromosome undetermined scaffold_221, whole genome shotgun sequence; n=1; Vitis vinifera|Rep: Chromosome undetermined scaffold_221, whole genome shotgun sequence - Vitis vinifera (Grape), partial (31%)
TC25973	48	12	19	3	-2.66297	Down	0.0160284	similar to UniRef100_Q4U4U4 Cluster: Polyubiquitin; n=1; Euphorbia characias|Rep: Polyubiquitin - Euphorbia characias (Spurge), partial (34%)
TC18572	4	141	2	39	4.2854	Up	0.0163785	similar to UniRef100_A7PP90 Cluster: Chromosome chr8 scaffold_23, whole genome shotgun sequence; n=1; Vitis vinifera|Rep: Chromosome chr8 scaffold_23, whole genome shotgun sequence - Vitis vinifera (Grape), partial (27%)
568	6	141	2	39	4.2854	Up	0.0163785	-
EY662022	14	3	6	1	-2.58496	Down	0.0167047	-
PTCs00232.1	16	5	6	1	-2.58496	Down	0.0167047	| PUT-155a-Citrus_sinensis-21605 | GRAS family TF, nucleic acid sequence
EY692112	15	4	6	1	-2.58496	Down	0.0167047	-
CN184043	15	3	6	1	-2.58496	Down	0.0167047	similar to UniRef100_A7Q0Z5 Cluster: Chromosome chr7 scaffold_42, whole genome shotgun sequence; n=1; Vitis vinifera|Rep: Chromosome chr7 scaffold_42, whole genome shotgun sequence - Vitis vinifera (Grape), partial (12%)
DN618075	16	0	6	1	-2.58496	Down	0.0167047	-
CX046357	16	3	6	1	-2.58496	Down	0.0167047	similar to UniRef100_A7Q5B4 Cluster: Chromosome undetermined scaffold_52, whole genome shotgun sequence; n=1; Vitis vinifera|Rep: Chromosome undetermined scaffold_52, whole genome shotgun sequence - Vitis vinifera (Grape), partial (22%)
TC6689	15	0	6	1	-2.58496	Down	0.0167047	similar to UniRef100_A3FPF7 Cluster: Cationic peroxidase; n=1; Nelumbo nucifera|Rep: Cationic peroxidase - Nelumbo nucifera (Sacred lotus), partial (56%)
TC4665	15	3	6	1	-2.58496	Down	0.0167047	similar to UniRef100_A7Q0P9 Cluster: Chromosome chr7 scaffold_42, whole genome shotgun sequence; n=1; Vitis vinifera|Rep: Chromosome chr7 scaffold_42, whole genome shotgun sequence - Vitis vinifera (Grape), partial (29%)
CK932913	15	0	6	1	-2.58496	Down	0.0167047	similar to UniRef100_A7P9M9 Cluster: Chromosome chr3 scaffold_8, whole genome shotgun sequence; n=1; Vitis vinifera|Rep: Chromosome chr3 scaffold_8, whole genome shotgun sequence - Vitis vinifera (Grape), partial (41%)
TC2421	15	0	6	1	-2.58496	Down	0.0167047	UniRef100_Q05JI1 Cluster: Beta-fructofuranosidase; n=1; Citrus sinensis|Rep: Beta-fructofuranosidase - Citrus sinensis (Sweet orange), complete
TC18637	14	0	6	1	-2.58496	Down	0.0167047	weakly similar to UniRef100_Q3Y6V1 Cluster: Cellulose synthase-like protein CslG; n=1; Nicotiana tabacum|Rep: Cellulose synthase-like protein CslG - Nicotiana tabacum (Common tobacco), partial (55%)
TC22112	16	4	6	1	-2.58496	Down	0.0167047	similar to UniRef100_A7PEP9 Cluster: Chromosome chr11 scaffold_13, whole genome shotgun sequence; n=1; Vitis vinifera|Rep: Chromosome chr11 scaffold_13, whole genome shotgun sequence - Vitis vinifera (Grape), partial (89%)
EY655132	14	5	6	1	-2.58496	Down	0.0167047	homologue to UniRef100_Q9XG77 Cluster: Proteasome subunit alpha type-6; n=1; Nicotiana tabacum|Rep: Proteasome subunit alpha type-6 - Nicotiana tabacum (Common tobacco), partial (11%)
DN618740	16	3	6	1	-2.58496	Down	0.0167047	similar to UniRef100_A7QNV3 Cluster: Chromosome chr1 scaffold_135, whole genome shotgun sequence; n=1; Vitis vinifera|Rep: Chromosome chr1 scaffold_135, whole genome shotgun sequence - Vitis vinifera (Grape), partial (24%)
EY707454	16	0	6	1	-2.58496	Down	0.0167047	similar to UniRef100_A3DUI9 Cluster: Nicotianamine synthase; n=1; Malus xiaojinensis|Rep: Nicotianamine synthase - Malus xiaojinensis (Apple), partial (30%)
TC14	14	4	6	1	-2.58496	Down	0.0167047	UniRef100_Q9LKX1 Cluster: Cinnamate 4-hydroxylase CYP73; n=1; Citrus sinensis|Rep: Cinnamate 4-hydroxylase CYP73 - Citrus sinensis (Sweet orange), complete
TC14344	14	5	6	1	-2.58496	Down	0.0167047	similar to UniRef100_A3WHU5 Cluster: Coenzyme B12-binding protein; n=1; Erythrobacter sp. NAP1|Rep: Coenzyme B12-binding protein - Erythrobacter sp. NAP1, partial (5%)
EY721337	16	3	6	1	-2.58496	Down	0.0167047	similar to UniRef100_A7Q6Z6 Cluster: Chromosome chr12 scaffold_57, whole genome shotgun sequence; n=1; Vitis vinifera|Rep: Chromosome chr12 scaffold_57, whole genome shotgun sequence - Vitis vinifera (Grape), partial (31%)
EY719212	14	4	6	1	-2.58496	Down	0.0167047	homologue to UniRef100_Q3LUL8 Cluster: Elongation factor 1-alpha; n=1; Gossypium hirsutum|Rep: Elongation factor 1-alpha - Gossypium hirsutum (Upland cotton) (Gossypium mexicanum), partial (52%)
TC11779	16	5	6	1	-2.58496	Down	0.0167047	similar to UniRef100_A7QJR6 Cluster: Chromosome undetermined scaffold_107, whole genome shotgun sequence; n=1; Vitis vinifera|Rep: Chromosome undetermined scaffold_107, whole genome shotgun sequence - Vitis vinifera (Grape), partial (43%)
EY656124	5	140	2	38	4.24793	Up	0.0175623	homologue to UniRef100_P70624 Cluster: UGT1A7; n=1; Rattus norvegicus|Rep: UGT1A7 - Rattus norvegicus (Rat), partial (2%)
CK938942	0	78	1	21	4.39232	Up	0.0179312	similar to UniRef100_A7QTV5 Cluster: Chromosome undetermined scaffold_171, whole genome shotgun sequence; n=1; Vitis vinifera|Rep: Chromosome undetermined scaffold_171, whole genome shotgun sequence - Vitis vinifera (Grape), partial (8%)
EY666771	3	76	1	21	4.39232	Up	0.0179312	weakly similar to UniRef100_Q9LPA7 Cluster: T32E20.13; n=1; Arabidopsis thaliana|Rep: T32E20.13 - Arabidopsis thaliana (Mouse-ear cress), partial (7%)
EY735042	0	76	1	21	4.39232	Up	0.0179312	homologue to UniRef100_A5YN44 Cluster: Sepallata 3-like MADS box protein; n=1; Eustoma grandiflorum|Rep: Sepallata 3-like MADS box protein - Eustoma grandiflorum (Bluebells) (Lisianthus russellianus), partial (17%)
TC6927	0	77	1	21	4.39232	Up	0.0179312	-
TC14498	3	76	1	21	4.39232	Up	0.0179312	similar to UniRef100_Q69288 Cluster: Membrane glycoprotein E precursor; n=1; Gallid herpesvirus 2|Rep: Membrane glycoprotein E precursor - Meleagrid herpesvirus 1 (MeHV-1) (Turkey herpesvirus), partial (4%)
TC2121	0	77	1	21	4.39232	Up	0.0179312	similar to UniRef100_A7NTN5 Cluster: Chromosome chr18 scaffold_1, whole genome shotgun sequence; n=1; Vitis vinifera|Rep: Chromosome chr18 scaffold_1, whole genome shotgun sequence - Vitis vinifera (Grape), partial (20%)
TC11230	7	158	3	43	3.8413	Up	0.0187424	homologue to UniRef100_A7PU12 Cluster: Serine/threonine protein phosphatase; n=1; Vitis vinifera|Rep: Serine/threonine protein phosphatase - Vitis vinifera (Grape), partial (15%)
CX047553	34	6	13	2	-2.70044	Down	0.0187544	similar to UniRef100_Q6R4U3 Cluster: PPase; n=1; Hevea brasiliensis|Rep: PPase - Hevea brasiliensis (Para rubber tree), partial (29%)
TC23949	5	135	2	37	4.20945	Up	0.018855	-
TC14046	6	135	2	37	4.20945	Up	0.018855	UniRef100_Q8H6Q7 Cluster: CTV.22; n=1; Poncirus trifoliata|Rep: CTV.22 - Poncirus trifoliata (Hardy orange), partial (17%)
EY728966	10	207	4	57	3.83289	Up	0.0190468	similar to UniRef100_A7P3C2 Cluster: Chromosome chr1 scaffold_5, whole genome shotgun sequence; n=1; Vitis vinifera|Rep: Chromosome chr1 scaffold_5, whole genome shotgun sequence - Vitis vinifera (Grape), partial (48%)
TC4880	11	208	4	57	3.83289	Up	0.0190468	similar to UniRef100_A7PT53 Cluster: Chromosome chr8 scaffold_29, whole genome shotgun sequence; n=1; Vitis vinifera|Rep: Chromosome chr8 scaffold_29, whole genome shotgun sequence - Vitis vinifera (Grape), partial (70%)
EY712810	10	5	4	1	-2	Down	0.0198143	similar to UniRef100_A7PTE5 Cluster: Chromosome chr8 scaffold_29, whole genome shotgun sequence; n=1; Vitis vinifera|Rep: Chromosome chr8 scaffold_29, whole genome shotgun sequence - Vitis vinifera (Grape), partial (16%)
DY306044	10	3	4	1	-2	Down	0.0198143	similar to UniRef100_A7QHS3 Cluster: Chromosome chr8 scaffold_99, whole genome shotgun sequence; n=1; Vitis vinifera|Rep: Chromosome chr8 scaffold_99, whole genome shotgun sequence - Vitis vinifera (Grape), partial (15%)
EY673311	10	4	4	1	-2	Down	0.0198143	homologue to UniRef100_O24292 Cluster: CP12 precursor; n=1; Pisum sativum|Rep: CP12 precursor - Pisum sativum (Garden pea), partial (24%)
TC2127	7	154	3	42	3.80735	Up	0.0199976	similar to UniRef100_A8VTA4 Cluster: Diacylglycerol acyltransferase; n=1; Arachis hypogaea|Rep: Diacylglycerol acyltransferase - Arachis hypogaea (Peanut), partial (22%)
TC3568	5	130	2	36	4.16993	Up	0.020269	-
EY679578	0	74	1	20	4.32193	Up	0.0203737	similar to UniRef100_A2ICC5 Cluster: Chalcone synthase; n=1; Vitis vinifera|Rep: Chalcone synthase - Vitis vinifera (Grape), partial (38%)
TC10932	0	71	1	20	4.32193	Up	0.0203737	similar to UniRef100_A7QDY8 Cluster: Chromosome chr4 scaffold_83, whole genome shotgun sequence; n=1; Vitis vinifera|Rep: Chromosome chr4 scaffold_83, whole genome shotgun sequence - Vitis vinifera (Grape), partial (46%)
TC8052	0	72	1	20	4.32193	Up	0.0203737	similar to UniRef100_A7PPE6 Cluster: Chromosome chr8 scaffold_23, whole genome shotgun sequence; n=1; Vitis vinifera|Rep: Chromosome chr8 scaffold_23, whole genome shotgun sequence - Vitis vinifera (Grape), partial (98%)
TC4981	3	74	1	20	4.32193	Up	0.0203737	similar to UniRef100_A9Y8Q6 Cluster: Expansin 2; n=1; Eriobotrya japonica|Rep: Expansin 2 - Eriobotrya japonica, partial (71%)
TC11331	0	73	1	20	4.32193	Up	0.0203737	similar to UniRef100_A7PK71 Cluster: Chromosome chr15 scaffold_19, whole genome shotgun sequence; n=1; Vitis vinifera|Rep: Chromosome chr15 scaffold_19, whole genome shotgun sequence - Vitis vinifera (Grape), partial (18%)
TC22225	3	71	1	20	4.32193	Up	0.0203737	UniRef100_A9RBA3 Cluster: Predicted protein; n=1; Physcomitrella patens subsp. patens|Rep: Predicted protein - Physcomitrella patens subsp. patens, partial (48%)
TC12689	0	72	1	20	4.32193	Up	0.0203737	similar to UniRef100_A7PLC9 Cluster: Chromosome chr7 scaffold_20, whole genome shotgun sequence; n=1; Vitis vinifera|Rep: Chromosome chr7 scaffold_20, whole genome shotgun sequence - Vitis vinifera (Grape), partial (65%)
TC18559	3	73	1	20	4.32193	Up	0.0203737	similar to UniRef100_A7Q678 Cluster: Chromosome undetermined scaffold_55, whole genome shotgun sequence; n=1; Vitis vinifera|Rep: Chromosome undetermined scaffold_55, whole genome shotgun sequence - Vitis vinifera (Grape), partial (31%)
CN182156	0	74	1	20	4.32193	Up	0.0203737	weakly similar to UniRef100_Q30P14 Cluster: Sodium:dicarboxylate symporter; n=1; Sulfurimonas denitrificans DSM 1251|Rep: Sodium:dicarboxylate symporter - Thiomicrospira denitrificans (strain ATCC 33889 / DSM 1351), partial (5%)
EY716670	3	74	1	20	4.32193	Up	0.0203737	similar to UniRef100_A7PG87 Cluster: Chromosome chr6 scaffold_15, whole genome shotgun sequence; n=1; Vitis vinifera|Rep: Chromosome chr6 scaffold_15, whole genome shotgun sequence - Vitis vinifera (Grape), partial (12%)
TC14735	3	73	1	20	4.32193	Up	0.0203737	similar to UniRef100_A7Q4N0 Cluster: Chromosome chr10 scaffold_50, whole genome shotgun sequence; n=1; Vitis vinifera|Rep: Chromosome chr10 scaffold_50, whole genome shotgun sequence - Vitis vinifera (Grape), partial (35%)
TC5984	13	5	5	1	-2.32193	Down	0.0204027	homologue to UniRef100_A7Q300 Cluster: Chromosome chr12 scaffold_47, whole genome shotgun sequence; n=1; Vitis vinifera|Rep: Chromosome chr12 scaffold_47, whole genome shotgun sequence - Vitis vinifera (Grape), partial (75%)
TC21089	13	4	5	1	-2.32193	Down	0.0204027	similar to UniRef100_Q9FUJ8 Cluster: Metallothionein-like protein; n=1; Sesamum indicum|Rep: Metallothionein-like protein - Sesamum indicum (Oriental sesame) (Gingelly), partial (92%)
EY738428	13	5	5	1	-2.32193	Down	0.0204027	similar to UniRef100_A7R3Z5 Cluster: Chromosome undetermined scaffold_592, whole genome shotgun sequence; n=1; Vitis vinifera|Rep: Chromosome undetermined scaffold_592, whole genome shotgun sequence - Vitis vinifera (Grape), partial (40%)
TC24680	12	0	5	1	-2.32193	Down	0.0204027	similar to UniRef100_A7R4L5 Cluster: Chromosome undetermined scaffold_736, whole genome shotgun sequence; n=1; Vitis vinifera|Rep: Chromosome undetermined scaffold_736, whole genome shotgun sequence - Vitis vinifera (Grape), partial (29%)
TC15075	13	0	5	1	-2.32193	Down	0.0204027	similar to UniRef100_A7PH45 Cluster: Chromosome chr17 scaffold_16, whole genome shotgun sequence; n=1; Vitis vinifera|Rep: Chromosome chr17 scaffold_16, whole genome shotgun sequence - Vitis vinifera (Grape), partial (64%)
TC17569	12	3	5	1	-2.32193	Down	0.0204027	similar to UniRef100_A7PJZ0 Cluster: Chromosome chr12 scaffold_18, whole genome shotgun sequence; n=1; Vitis vinifera|Rep: Chromosome chr12 scaffold_18, whole genome shotgun sequence - Vitis vinifera (Grape), partial (59%)
EY652023	12	0	5	1	-2.32193	Down	0.0204027	homologue to UniRef100_Q4LB21 Cluster: S-adenosylmethionine synthetase; n=1; Hordeum vulgare|Rep: S-adenosylmethionine synthetase - Hordeum vulgare (Barley), partial (41%)
DY305790	13	4	5	1	-2.32193	Down	0.0204027	weakly similar to UniRef100_Q534V0 Cluster: SAMT; n=1; Schwenckia americana|Rep: SAMT - Schwenckia americana, partial (24%)
CN191256	13	4	5	1	-2.32193	Down	0.0204027	similar to UniRef100_A7Q5S1 Cluster: Chromosome chr14 scaffold_54, whole genome shotgun sequence; n=1; Vitis vinifera|Rep: Chromosome chr14 scaffold_54, whole genome shotgun sequence - Vitis vinifera (Grape), partial (21%)
CF503965	13	0	5	1	-2.32193	Down	0.0204027	similar to UniRef100_A7P8S5 Cluster: Chromosome chr3 scaffold_8, whole genome shotgun sequence; n=1; Vitis vinifera|Rep: Chromosome chr3 scaffold_8, whole genome shotgun sequence - Vitis vinifera (Grape), partial (36%)
EY677801	12	5	5	1	-2.32193	Down	0.0204027	similar to UniRef100_Q9M7E2 Cluster: Elongation factor 1-alpha; n=1; Zea mays|Rep: Elongation factor 1-alpha - Zea mays (Maize), partial (44%)
TC15545	12	0	5	1	-2.32193	Down	0.0204027	-
EY730748	12	4	5	1	-2.32193	Down	0.0204027	UniRef100_A7PGM2 Cluster: Chromosome chr17 scaffold_16, whole genome shotgun sequence; n=1; Vitis vinifera|Rep: Chromosome chr17 scaffold_16, whole genome shotgun sequence - Vitis vinifera (Grape), partial (11%)
EY701416	12	0	5	1	-2.32193	Down	0.0204027	similar to UniRef100_A7QF13 Cluster: Chromosome chr16 scaffold_86, whole genome shotgun sequence; n=1; Vitis vinifera|Rep: Chromosome chr16 scaffold_86, whole genome shotgun sequence - Vitis vinifera (Grape), partial (16%)
TC23313	13	0	5	1	-2.32193	Down	0.0204027	weakly similar to UniRef100_P67837 Cluster: Sperm protamine-P1; n=2; Didelphinae|Rep: Sperm protamine-P1 - Didelphis marsupialis virginiana (North American opossum), partial (33%)
TC21221	13	5	5	1	-2.32193	Down	0.0204027	similar to UniRef100_A7P9I0 Cluster: Chromosome chr3 scaffold_8, whole genome shotgun sequence; n=1; Vitis vinifera|Rep: Chromosome chr3 scaffold_8, whole genome shotgun sequence - Vitis vinifera (Grape), partial (29%)
TC11923	12	3	5	1	-2.32193	Down	0.0204027	similar to UniRef100_A2Q3D8 Cluster: Protein kinase; n=1; Medicago truncatula|Rep: Protein kinase - Medicago truncatula (Barrel medic), partial (23%)
CX072130	13	4	5	1	-2.32193	Down	0.0204027	homologue to UniRef100_A7Q3F2 Cluster: Chromosome chr13 scaffold_48, whole genome shotgun sequence; n=1; Vitis vinifera|Rep: Chromosome chr13 scaffold_48, whole genome shotgun sequence - Vitis vinifera (Grape), partial (26%)
EY692563	13	5	5	1	-2.32193	Down	0.0204027	similar to UniRef100_A7NSK0 Cluster: Chromosome chr18 scaffold_1, whole genome shotgun sequence; n=1; Vitis vinifera|Rep: Chromosome chr18 scaffold_1, whole genome shotgun sequence - Vitis vinifera (Grape), partial (53%)
TC10377	12	5	5	1	-2.32193	Down	0.0204027	similar to UniRef100_A7PRH0 Cluster: Chromosome chr14 scaffold_27, whole genome shotgun sequence; n=1; Vitis vinifera|Rep: Chromosome chr14 scaffold_27, whole genome shotgun sequence - Vitis vinifera (Grape), partial (35%)
EY741152	12	5	5	1	-2.32193	Down	0.0204027	similar to UniRef100_A7P654 Cluster: Chromosome chr4 scaffold_6, whole genome shotgun sequence; n=1; Vitis vinifera|Rep: Chromosome chr4 scaffold_6, whole genome shotgun sequence - Vitis vinifera (Grape), partial (22%)
DN619778	13	5	5	1	-2.32193	Down	0.0204027	similar to UniRef100_Q0ZPW2 Cluster: CXE carboxylesterase; n=1; Malus pumila|Rep: CXE carboxylesterase - Malus pumila, partial (25%)
TC18256	13	0	5	1	-2.32193	Down	0.0204027	similar to UniRef100_Q8LD51 Cluster: Cytochrome c oxidase subunit 6b; n=1; Arabidopsis thaliana|Rep: Cytochrome c oxidase subunit 6b - Arabidopsis thaliana (Mouse-ear cress), partial (97%)
CK665096	12	4	5	1	-2.32193	Down	0.0204027	homologue to UniRef100_A7PCV3 Cluster: Chromosome chr17 scaffold_12, whole genome shotgun sequence; n=1; Vitis vinifera|Rep: Chromosome chr17 scaffold_12, whole genome shotgun sequence - Vitis vinifera (Grape), partial (19%)
EY655701	12	5	5	1	-2.32193	Down	0.0204027	similar to UniRef100_A7PMM7 Cluster: Chromosome chr14 scaffold_21, whole genome shotgun sequence; n=1; Vitis vinifera|Rep: Chromosome chr14 scaffold_21, whole genome shotgun sequence - Vitis vinifera (Grape), partial (49%)
TC12999	13	5	5	1	-2.32193	Down	0.0204027	similar to UniRef100_A7QH90 Cluster: Chromosome chr18 scaffold_96, whole genome shotgun sequence; n=2; Vitis vinifera|Rep: Chromosome chr18 scaffold_96, whole genome shotgun sequence - Vitis vinifera (Grape), partial (65%)
EY708556	12	4	5	1	-2.32193	Down	0.0204027	similar to UniRef100_Q40164 Cluster: Ubiquitin; n=1; Solanum lycopersicum|Rep: Ubiquitin - Solanum lycopersicum (Tomato) (Lycopersicon esculentum), partial (31%)
TC7293	9	201	4	55	3.78136	Up	0.0210077	similar to UniRef100_A7PZL9 Cluster: Chromosome chr15 scaffold_40, whole genome shotgun sequence; n=1; Vitis vinifera|Rep: Chromosome chr15 scaffold_40, whole genome shotgun sequence - Vitis vinifera (Grape), partial (26%)
TC14383	8	149	3	41	3.77259	Up	0.0213584	similar to UniRef100_A7PET8 Cluster: Chromosome chr11 scaffold_13, whole genome shotgun sequence; n=1; Vitis vinifera|Rep: Chromosome chr11 scaffold_13, whole genome shotgun sequence - Vitis vinifera (Grape), complete
TC12265	8	148	3	41	3.77259	Up	0.0213584	-
EY726647	8	150	3	41	3.77259	Up	0.0213584	-
TC24579	4	129	2	35	4.12928	Up	0.0218185	similar to UniRef100_A7PD93 Cluster: Chromosome chr17 scaffold_12, whole genome shotgun sequence; n=1; Vitis vinifera|Rep: Chromosome chr17 scaffold_12, whole genome shotgun sequence - Vitis vinifera (Grape), partial (14%)
CF504211	4	126	2	35	4.12928	Up	0.0218185	similar to UniRef100_A7QKH7 Cluster: Chromosome chr2 scaffold_112, whole genome shotgun sequence; n=1; Vitis vinifera|Rep: Chromosome chr2 scaffold_112, whole genome shotgun sequence - Vitis vinifera (Grape), partial (7%)
EY716259	5	126	2	35	4.12928	Up	0.0218185	Magnaporthe grisea genes for 18S rRNA 5.8S rRNA 26S rRNA complete sequence rDNA repeat unit
TC8160	3	70	1	19	4.24793	Up	0.0232496	weakly similar to UniRef100_A7P4H5 Cluster: Chromosome chr4 scaffold_6, whole genome shotgun sequence; n=1; Vitis vinifera|Rep: Chromosome chr4 scaffold_6, whole genome shotgun sequence - Vitis vinifera (Grape), partial (69%)
TC1667	0	69	1	19	4.24793	Up	0.0232496	similar to UniRef100_A7NVN3 Cluster: Chromosome chr18 scaffold_1, whole genome shotgun sequence; n=1; Vitis vinifera|Rep: Chromosome chr18 scaffold_1, whole genome shotgun sequence - Vitis vinifera (Grape), partial (8%)
TC14306	31	7	12	2	-2.58496	Down	0.0234049	similar to UniRef100_Q6E593 Cluster: Benzoyl coenzyme A: benzyl alcohol benzoyl transferase; n=1; Petunia x hybrida|Rep: Benzoyl coenzyme A: benzyl alcohol benzoyl transferase - Petunia hybrida (Petunia), partial (56%)
TC870	30	9	12	2	-2.58496	Down	0.0234049	similar to UniRef100_A7NXG9 Cluster: Chromosome chr5 scaffold_2, whole genome shotgun sequence; n=1; Vitis vinifera|Rep: Chromosome chr5 scaffold_2, whole genome shotgun sequence - Vitis vinifera (Grape), partial (46%)
CN187750	30	8	12	2	-2.58496	Down	0.0234049	homologue to UniRef100_Q6XK25 Cluster: Alpha-tubulin 2; n=1; Populus tremuloides|Rep: Alpha-tubulin 2 - Populus tremuloides (Quaking aspen), partial (36%)
TC22692	9	188	4	52	3.70044	Up	0.0244422	similar to UniRef100_A7PWH1 Cluster: Chromosome chr8 scaffold_34, whole genome shotgun sequence; n=1; Vitis vinifera|Rep: Chromosome chr8 scaffold_34, whole genome shotgun sequence - Vitis vinifera (Grape), partial (9%)
TC17225	10	0	4	1	-2	Down	0.0248057	similar to UniRef100_A7NWE2 Cluster: Chromosome chr5 scaffold_2, whole genome shotgun sequence; n=1; Vitis vinifera|Rep: Chromosome chr5 scaffold_2, whole genome shotgun sequence - Vitis vinifera (Grape), partial (38%)
EY748212	11	4	4	1	-2	Down	0.0248057	similar to UniRef100_A7NT70 Cluster: Chromosome chr18 scaffold_1, whole genome shotgun sequence; n=1; Vitis vinifera|Rep: Chromosome chr18 scaffold_1, whole genome shotgun sequence - Vitis vinifera (Grape), partial (41%)
TC17524	9	3	4	1	-2	Down	0.0248057	similar to UniRef100_A7PD64 Cluster: Chromosome chr17 scaffold_12, whole genome shotgun sequence; n=1; Vitis vinifera|Rep: Chromosome chr17 scaffold_12, whole genome shotgun sequence - Vitis vinifera (Grape), partial (66%)
CK933828	10	4	4	1	-2	Down	0.0248057	weakly similar to UniRef100_A7P6A9 Cluster: Chromosome chr9 scaffold_7, whole genome shotgun sequence; n=1; Vitis vinifera|Rep: Chromosome chr9 scaffold_7, whole genome shotgun sequence - Vitis vinifera (Grape), partial (35%)
BQ624601	10	4	4	1	-2	Down	0.0248057	similar to UniRef100_A7NXF0 Cluster: Chromosome chr5 scaffold_2, whole genome shotgun sequence; n=1; Vitis vinifera|Rep: Chromosome chr5 scaffold_2, whole genome shotgun sequence - Vitis vinifera (Grape), partial (18%)
TC25981	11	3	4	1	-2	Down	0.0248057	similar to UniRef100_A7QAV5 Cluster: Chromosome chr5 scaffold_72, whole genome shotgun sequence; n=1; Vitis vinifera|Rep: Chromosome chr5 scaffold_72, whole genome shotgun sequence - Vitis vinifera (Grape), partial (74%)
TC4661	10	5	4	1	-2	Down	0.0248057	similar to UniRef100_A7Q4X4 Cluster: Chromosome undetermined scaffold_51, whole genome shotgun sequence; n=2; Vitis vinifera|Rep: Chromosome undetermined scaffold_51, whole genome shotgun sequence - Vitis vinifera (Grape), partial (68%)
TC17165	11	0	4	1	-2	Down	0.0248057	similar to UniRef100_A7NTZ3 Cluster: Chromosome chr18 scaffold_1, whole genome shotgun sequence; n=1; Vitis vinifera|Rep: Chromosome chr18 scaffold_1, whole genome shotgun sequence - Vitis vinifera (Grape), partial (68%)
CV714269	11	3	4	1	-2	Down	0.0248057	similar to UniRef100_A7QA45 Cluster: Chromosome undetermined scaffold_69, whole genome shotgun sequence; n=1; Vitis vinifera|Rep: Chromosome undetermined scaffold_69, whole genome shotgun sequence - Vitis vinifera (Grape), partial (78%)
EY751080	10	3	4	1	-2	Down	0.0248057	similar to UniRef100_A7QCT4 Cluster: Chromosome undetermined scaffold_79, whole genome shotgun sequence; n=1; Vitis vinifera|Rep: Chromosome undetermined scaffold_79, whole genome shotgun sequence - Vitis vinifera (Grape), partial (17%)
CN183198	10	3	4	1	-2	Down	0.0248057	homologue to UniRef100_A6P7L1 Cluster: Actin 3; n=2; Lamiales|Rep: Actin 3 - Torenia fournieri, partial (61%)
EY715467	9	3	4	1	-2	Down	0.0248057	similar to UniRef100_A7Q9J5 Cluster: Chromosome chr5 scaffold_67, whole genome shotgun sequence; n=1; Vitis vinifera|Rep: Chromosome chr5 scaffold_67, whole genome shotgun sequence - Vitis vinifera (Grape), partial (6%)
TC10441	11	0	4	1	-2	Down	0.0248057	weakly similar to UniRef100_Q8H6Q7 Cluster: CTV.22; n=1; Poncirus trifoliata|Rep: CTV.22 - Poncirus trifoliata (Hardy orange), partial (6%)
CK933613	10	5	4	1	-2	Down	0.0248057	weakly similar to UniRef100_A7NWI1 Cluster: Chromosome chr5 scaffold_2, whole genome shotgun sequence; n=1; Vitis vinifera|Rep: Chromosome chr5 scaffold_2, whole genome shotgun sequence - Vitis vinifera (Grape), partial (75%)
EY652732	11	0	4	1	-2	Down	0.0248057	similar to UniRef100_Q7S6G6 Cluster: Predicted protein; n=1; Neurospora crassa|Rep: Predicted protein - Neurospora crassa, partial (5%)
EY662561	9	0	4	1	-2	Down	0.0248057	weakly similar to UniRef100_Q940Z5 Cluster: AT5g39050/MXF12_60; n=1; Arabidopsis thaliana|Rep: AT5g39050/MXF12_60 - Arabidopsis thaliana (Mouse-ear cress), partial (14%)
CV716508	11	0	4	1	-2	Down	0.0248057	UniRef100_Q9ZWQ9 Cluster: Flavonol synthase/flavanone 3-hydroxylase; n=1; Citrus unshiu|Rep: Flavonol synthase/flavanone 3-hydroxylase - Citrus unshiu (Satsuma orange), partial (37%)
TC6770	9	5	4	1	-2	Down	0.0248057	homologue to UniRef100_A7QY53 Cluster: Chromosome chr12 scaffold_238, whole genome shotgun sequence; n=1; Vitis vinifera|Rep: Chromosome chr12 scaffold_238, whole genome shotgun sequence - Vitis vinifera (Grape), partial (73%)
CB305128	11	3	4	1	-2	Down	0.0248057	homologue to UniRef100_Q39627 Cluster: Citrin; n=1; Citrus sinensis|Rep: Citrin - Citrus sinensis (Sweet orange), partial (33%)
TC1636	10	0	4	1	-2	Down	0.0248057	similar to UniRef100_A0MQ94 Cluster: EIL2; n=1; Prunus persica|Rep: EIL2 - Prunus persica (Peach), partial (35%)
TC21869	10	4	4	1	-2	Down	0.0248057	similar to UniRef100_Q5JZR1 Cluster: N-rich protein; n=1; Glycine max|Rep: N-rich protein - Glycine max (Soybean), partial (46%)
TC13885	9	0	4	1	-2	Down	0.0248057	similar to UniRef100_A9SDK8 Cluster: Predicted protein; n=1; Physcomitrella patens subsp. patens|Rep: Predicted protein - Physcomitrella patens subsp. patens, complete
TC20630	11	0	4	1	-2	Down	0.0248057	weakly similar to UniRef100_A9CW53 Cluster: Iron-sulfur cluster-binding protein; n=1; Shewanella benthica KT99|Rep: Iron-sulfur cluster-binding protein - Shewanella benthica KT99, partial (6%)
CF506476	10	0	4	1	-2	Down	0.0248057	similar to UniRef100_A7Q196 Cluster: Chromosome chr10 scaffold_43, whole genome shotgun sequence; n=1; Vitis vinifera|Rep: Chromosome chr10 scaffold_43, whole genome shotgun sequence - Vitis vinifera (Grape), partial (10%)
EY750360	9	0	4	1	-2	Down	0.0248057	homologue to UniRef100_A7USF5 Cluster: AGAP000517-PA; n=1; Anopheles gambiae str. PEST|Rep: AGAP000517-PA - Anopheles gambiae str. PEST, partial (11%)
CX053370	9	0	4	1	-2	Down	0.0248057	similar to UniRef100_A7QHX5 Cluster: Chromosome chr17 scaffold_101, whole genome shotgun sequence; n=1; Vitis vinifera|Rep: Chromosome chr17 scaffold_101, whole genome shotgun sequence - Vitis vinifera (Grape), partial (26%)
EY754532	9	3	4	1	-2	Down	0.0248057	similar to UniRef100_A7NZK1 Cluster: Chromosome chr6 scaffold_3, whole genome shotgun sequence; n=1; Vitis vinifera|Rep: Chromosome chr6 scaffold_3, whole genome shotgun sequence - Vitis vinifera (Grape), partial (24%)
DR910535	11	4	4	1	-2	Down	0.0248057	UniRef100_Q9FRM4 Cluster: ATP-dependent Clp protease proteolytic subunit; n=3; Oryza sativa|Rep: ATP-dependent Clp, partial (4%)
CF509228	11	0	4	1	-2	Down	0.0248057	similar to UniRef100_Q8BGC9 Cluster: Protein CREG2 precursor; n=2; Mus musculus|Rep: Protein CREG2 precursor - Mus musculus (Mouse), partial (5%)
EY750117	9	0	4	1	-2	Down	0.0248057	similar to UniRef100_A9TNL0 Cluster: Predicted protein; n=1; Physcomitrella patens subsp. patens|Rep: Predicted protein - Physcomitrella patens subsp. patens, partial (40%)
CB250381	11	0	4	1	-2	Down	0.0248057	similar to UniRef100_Q0E045 Cluster: Os02g0579300 protein; n=2; Oryza sativa|Rep: Os02g0579300 protein - Oryza sativa subsp., partial (2%)
CX303003	9	4	4	1	-2	Down	0.0248057	similar to UniRef100_A7PLW7 Cluster: Chromosome chr14 scaffold_21, whole genome shotgun sequence; n=1; Vitis vinifera|Rep: Chromosome chr14 scaffold_21, whole genome shotgun sequence - Vitis vinifera (Grape), partial (66%)
CK935863	11	5	4	1	-2	Down	0.0248057	similar to UniRef100_A7PR86 Cluster: Chromosome chr14 scaffold_26, whole genome shotgun sequence; n=1; Vitis vinifera|Rep: Chromosome chr14 scaffold_26, whole genome shotgun sequence - Vitis vinifera (Grape), partial (54%)
EY707783	11	0	4	1	-2	Down	0.0248057	weakly similar to UniRef100_Q63BS5 Cluster: Oligopeptide transport system, permease; n=2; Bacillus cereus group|Rep: Oligopeptide transport system, permease - Bacillus cereus (strain ZK / E33L), partial (8%)
EY729011	11	4	4	1	-2	Down	0.0248057	similar to UniRef100_A7NVZ2 Cluster: Chromosome chr5 scaffold_2, whole genome shotgun sequence; n=1; Vitis vinifera|Rep: Chromosome chr5 scaffold_2, whole genome shotgun sequence - Vitis vinifera (Grape), partial (43%)
TC3084	11	5	4	1	-2	Down	0.0248057	homologue to UniRef100_Q9T034 Cluster: Probable phenylalanyl-tRNA synthetase alpha chain; n=1; Arabidopsis thaliana|Rep: Probable phenylalanyl-tRNA synthetase alpha chain - Arabidopsis thaliana (Mouse-ear cress), partial (40%)
CV884370	9	3	4	1	-2	Down	0.0248057	similar to UniRef100_A7Q3Z7 Cluster: Chromosome chr13 scaffold_48, whole genome shotgun sequence; n=1; Vitis vinifera|Rep: Chromosome chr13 scaffold_48, whole genome shotgun sequence - Vitis vinifera (Grape), partial (33%)
EY708589	10	0	4	1	-2	Down	0.0248057	similar to UniRef100_A7P6K8 Cluster: Chromosome chr9 scaffold_7, whole genome shotgun sequence; n=1; Vitis vinifera|Rep: Chromosome chr9 scaffold_7, whole genome shotgun sequence - Vitis vinifera (Grape), partial (4%)
EY737959	11	5	4	1	-2	Down	0.0248057	similar to UniRef100_Q9LT59 Cluster: Emb|CAA07228.1; n=1; Arabidopsis thaliana|Rep: Emb|CAA07228.1 - Arabidopsis thaliana (Mouse-ear cress), partial (19%)
EL492594	11	0	4	1	-2	Down	0.0248057	similar to UniRef100_A7PKK5 Cluster: Chromosome chr7 scaffold_20, whole genome shotgun sequence; n=1; Vitis vinifera|Rep: Chromosome chr7 scaffold_20, whole genome shotgun sequence - Vitis vinifera (Grape), partial (17%)
DY305879	10	5	4	1	-2	Down	0.0248057	homologue to UniRef100_A7QF13 Cluster: Chromosome chr16 scaffold_86, whole genome shotgun sequence; n=1; Vitis vinifera|Rep: Chromosome chr16 scaffold_86, whole genome shotgun sequence - Vitis vinifera (Grape), partial (23%)
CX044648	9	0	4	1	-2	Down	0.0248057	UniRef100_Q9SLS2 Cluster: Sucrose synthase; n=1; Citrus unshiu|Rep: Sucrose synthase - Citrus unshiu (Satsuma orange), partial (24%)
TC14761	9	3	4	1	-2	Down	0.0248057	weakly similar to UniRef100_A1YGR1 Cluster: Glycosyltransferase UGT88A4; n=1; Maclura pomifera|Rep: Glycosyltransferase UGT88A4 - Maclura pomifera (Osage orange), partial (20%)
DN618824	9	5	4	1	-2	Down	0.0248057	similar to UniRef100_A7PFF7 Cluster: Chromosome chr11 scaffold_14, whole genome shotgun sequence; n=1; Vitis vinifera|Rep: Chromosome chr11 scaffold_14, whole genome shotgun sequence - Vitis vinifera (Grape), partial (31%)
TC23021	9	4	4	1	-2	Down	0.0248057	similar to UniRef100_A7QFL4 Cluster: Chromosome chr8 scaffold_88, whole genome shotgun sequence; n=1; Vitis vinifera|Rep: Chromosome chr8 scaffold_88, whole genome shotgun sequence - Vitis vinifera (Grape), partial (13%)
DN617311	9	0	4	1	-2	Down	0.0248057	homologue to UniRef100_A7PV15 Cluster: Chromosome chr4 scaffold_32, whole genome shotgun sequence; n=1; Vitis vinifera|Rep: Chromosome chr4 scaffold_32, whole genome shotgun sequence - Vitis vinifera (Grape), partial (21%)
EY724688	9	0	4	1	-2	Down	0.0248057	similar to UniRef100_A7PF89 Cluster: Chromosome chr11 scaffold_13, whole genome shotgun sequence; n=2; Vitis vinifera|Rep: Chromosome chr11 scaffold_13, whole genome shotgun sequence - Vitis vinifera (Grape), partial (21%)
CX302989	11	3	4	1	-2	Down	0.0248057	homologue to UniRef100_P59231 Cluster: 60S ribosomal protein L10a-3; n=1; Arabidopsis thaliana|Rep: 60S ribosomal protein L10a-3 - Arabidopsis thaliana (Mouse-ear cress), partial (41%)
EY651390	11	5	4	1	-2	Down	0.0248057	similar to UniRef100_Q0ZPV3 Cluster: CXE carboxylesterase; n=1; Actinidia deliciosa|Rep: CXE carboxylesterase - Actinidia deliciosa (Kiwi), partial (44%)
CK933936	11	3	4	1	-2	Down	0.0248057	homologue to UniRef100_Q3AQJ9 Cluster: Phosphatidate cytidylyltransferase; n=1; Chlorobium chlorochromatii CaD3|Rep: Phosphatidate cytidylyltransferase - Chlorobium chlorochromatii (strain CaD3), partial (6%)
EY745601	9	3	4	1	-2	Down	0.0248057	similar to UniRef100_A2Q2P2 Cluster: Zinc finger, ZZ-type; Zinc finger, C2H2-type; n=1; Medicago truncatula|Rep: Zinc finger, ZZ-type; Zinc finger, C2H2-type - Medicago truncatula (Barrel medic), partial (6%)
TC17950	9	5	4	1	-2	Down	0.0248057	weakly similar to UniRef100_Q589Y3 Cluster: Glucosyltransferase; n=1; Nicotiana tabacum|Rep: Glucosyltransferase - Nicotiana tabacum (Common tobacco), partial (27%)
EY654629	11	5	4	1	-2	Down	0.0248057	similar to UniRef100_A1X1E5 Cluster: Polyubiquitin; n=1; Thlaspi caerulescens|Rep: Polyubiquitin - Thlaspi caerulescens (Alpine penny-cress) (Thlaspi calaminare), partial (60%)
EY725849	10	4	4	1	-2	Down	0.0248057	similar to UniRef100_Q5C000 Cluster: SJCHGC04965 protein; n=1; Schistosoma japonicum|Rep: SJCHGC04965 protein - Schistosoma japonicum (Blood fluke), partial (6%)
EY703716	11	4	4	1	-2	Down	0.0248057	similar to UniRef100_A6QQ44 Cluster: MGC159743 protein; n=1; Bos taurus|Rep: MGC159743 protein - Bos taurus (Bovine), partial (3%)
TC23078	11	4	4	1	-2	Down	0.0248057	similar to UniRef100_A7PMA0 Cluster: Chromosome chr14 scaffold_21, whole genome shotgun sequence; n=1; Vitis vinifera|Rep: Chromosome chr14 scaffold_21, whole genome shotgun sequence - Vitis vinifera (Grape), partial (32%)
TC11804	10	3	4	1	-2	Down	0.0248057	similar to UniRef100_A7P5Y7 Cluster: Chromosome chr4 scaffold_6, whole genome shotgun sequence; n=1; Vitis vinifera|Rep: Chromosome chr4 scaffold_6, whole genome shotgun sequence - Vitis vinifera (Grape), partial (79%)
EY681847	10	4	4	1	-2	Down	0.0248057	similar to UniRef100_Q2HYG3 Cluster: Ethylene signaling protein; n=1; Prunus persica|Rep: Ethylene signaling protein - Prunus persica (Peach), partial (11%)
TC12856	10	3	4	1	-2	Down	0.0248057	homologue to UniRef100_A7QKS4 Cluster: Chromosome undetermined scaffold_114, whole genome shotgun sequence; n=1; Vitis vinifera|Rep: Chromosome undetermined scaffold_114, whole genome shotgun sequence - Vitis vinifera (Grape), partial (21%)
TC10154	9	4	4	1	-2	Down	0.0248057	similar to UniRef100_A7P375 Cluster: Chromosome chr1 scaffold_5, whole genome shotgun sequence; n=1; Vitis vinifera|Rep: Chromosome chr1 scaffold_5, whole genome shotgun sequence - Vitis vinifera (Grape), partial (35%)
EY753252	9	3	4	1	-2	Down	0.0248057	homologue to UniRef100_Q84TL2 Cluster: Phosphoglycerate kinase; n=1; Populus tremuloides|Rep: Phosphoglycerate kinase - Populus tremuloides (Quaking aspen), partial (42%)
EY720723	10	0	4	1	-2	Down	0.0248057	similar to UniRef100_Q948P1 Cluster: Peroxisomal ascorbate peroxidase; n=1; Cucurbita cv. Kurokawa Amakuri|Rep: Peroxisomal ascorbate peroxidase - Cucurbita cv. Kurokawa Amakuri, partial (23%)
TC14016	9	5	4	1	-2	Down	0.0248057	similar to UniRef100_A7PAY0 Cluster: Chromosome chr16 scaffold_10, whole genome shotgun sequence; n=1; Vitis vinifera|Rep: Chromosome chr16 scaffold_10, whole genome shotgun sequence - Vitis vinifera (Grape), partial (92%)
EY651245	11	4	4	1	-2	Down	0.0248057	homologue to UniRef100_A7NTK6 Cluster: Chromosome chr18 scaffold_1, whole genome shotgun sequence; n=1; Vitis vinifera|Rep: Chromosome chr18 scaffold_1, whole genome shotgun sequence - Vitis vinifera (Grape), partial (27%)
TC21739	11	4	4	1	-2	Down	0.0248057	similar to UniRef100_A7P3D9 Cluster: Chromosome chr1 scaffold_5, whole genome shotgun sequence; n=1; Vitis vinifera|Rep: Chromosome chr1 scaffold_5, whole genome shotgun sequence - Vitis vinifera (Grape), partial (46%)
CF507983	9	5	4	1	-2	Down	0.0248057	similar to UniRef100_Q8H268 Cluster: Myb-like transcription factor 1; n=1; Gossypioides kirkii|Rep: Myb-like transcription factor 1 - Gossypioides kirkii, partial (11%)
CF653307	11	4	4	1	-2	Down	0.0248057	weakly similar to UniRef100_A7P0L2 Cluster: Chromosome chr19 scaffold_4, whole genome shotgun sequence; n=1; Vitis vinifera|Rep: Chromosome chr19 scaffold_4, whole genome shotgun sequence - Vitis vinifera (Grape), partial (18%)
EY729283	10	5	4	1	-2	Down	0.0248057	weakly similar to UniRef100_A7Q480 Cluster: Chromosome chr9 scaffold_49, whole genome shotgun sequence; n=1; Vitis vinifera|Rep: Chromosome chr9 scaffold_49, whole genome shotgun sequence - Vitis vinifera (Grape), partial (24%)
TC10018	9	0	4	1	-2	Down	0.0248057	similar to UniRef100_Q9SV15 Cluster: Probable WRKY transcription factor 11; n=1; Arabidopsis thaliana|Rep: Probable WRKY transcription factor 11 - Arabidopsis thaliana (Mouse-ear cress), partial (59%)
C21897	9	0	4	1	-2	Down	0.0248057	-
TC2991	11	4	4	1	-2	Down	0.0248057	similar to UniRef100_A9XTM1 Cluster: Fasciclin-like arabinogalactan protein 16; n=1; Gossypium hirsutum|Rep: Fasciclin-like arabinogalactan protein 16 - Gossypium hirsutum (Upland cotton) (Gossypium mexicanum), partial (33%)
EY716266	9	0	4	1	-2	Down	0.0248057	-
TC8927	11	5	4	1	-2	Down	0.0248057	similar to UniRef100_A7PEG8 Cluster: Chromosome chr11 scaffold_13, whole genome shotgun sequence; n=1; Vitis vinifera|Rep: Chromosome chr11 scaffold_13, whole genome shotgun sequence - Vitis vinifera (Grape), partial (87%)
TC21986	10	4	4	1	-2	Down	0.0248057	similar to UniRef100_Q8RWR3 Cluster: At1g61040/T7P1_17; n=1; Arabidopsis thaliana|Rep: At1g61040/T7P1_17 - Arabidopsis thaliana (Mouse-ear cress), partial (19%)
EY750376	10	0	4	1	-2	Down	0.0248057	similar to UniRef100_A7QTI2 Cluster: Chromosome undetermined scaffold_168, whole genome shotgun sequence; n=1; Vitis vinifera|Rep: Chromosome undetermined scaffold_168, whole genome shotgun sequence - Vitis vinifera (Grape), complete
TC23000	9	4	4	1	-2	Down	0.0248057	weakly similar to UniRef100_A7QSY5 Cluster: Chromosome chr14 scaffold_164, whole genome shotgun sequence; n=1; Vitis vinifera|Rep: Chromosome chr14 scaffold_164, whole genome shotgun sequence - Vitis vinifera (Grape), partial (34%)
TC13632	11	4	4	1	-2	Down	0.0248057	homologue to UniRef100_A7PN28 Cluster: Chromosome chr14 scaffold_21, whole genome shotgun sequence; n=1; Vitis vinifera|Rep: Chromosome chr14 scaffold_21, whole genome shotgun sequence - Vitis vinifera (Grape), partial (32%)
CK701802	10	3	4	1	-2	Down	0.0248057	similar to UniRef100_A4VKY0 Cluster: Oxygen-independent coproporphyrinogen III oxidase; n=1; Pseudomonas stutzeri A1501|Rep:, partial (2%)
TC19507	9	3	4	1	-2	Down	0.0248057	homologue to UniRef100_A7PYY5 Cluster: Chromosome chr4 scaffold_39, whole genome shotgun sequence; n=1; Vitis vinifera|Rep: Chromosome chr4 scaffold_39, whole genome shotgun sequence - Vitis vinifera (Grape), partial (40%)
DN620867	9	4	4	1	-2	Down	0.0248057	similar to UniRef100_A7Q3H8 Cluster: Chromosome chr13 scaffold_48, whole genome shotgun sequence; n=1; Vitis vinifera|Rep: Chromosome chr13 scaffold_48, whole genome shotgun sequence - Vitis vinifera (Grape), partial (23%)
EY748705	11	3	4	1	-2	Down	0.0248057	similar to UniRef100_A7QYS9 Cluster: Chromosome undetermined scaffold_254, whole genome shotgun sequence; n=1; Vitis vinifera|Rep: Chromosome undetermined scaffold_254, whole genome shotgun sequence - Vitis vinifera (Grape), partial (18%)
EY660953	10	3	4	1	-2	Down	0.0248057	similar to UniRef100_A7PHG3 Cluster: Chromosome chr17 scaffold_16, whole genome shotgun sequence; n=1; Vitis vinifera|Rep: Chromosome chr17 scaffold_16, whole genome shotgun sequence - Vitis vinifera (Grape), partial (70%)
EY718389	9	4	4	1	-2	Down	0.0248057	similar to UniRef100_A7PB81 Cluster: Chromosome chr16 scaffold_10, whole genome shotgun sequence; n=1; Vitis vinifera|Rep: Chromosome chr16 scaffold_10, whole genome shotgun sequence - Vitis vinifera (Grape), partial (29%)
CV718294	10	0	4	1	-2	Down	0.0248057	similar to UniRef100_Q2QAW1 Cluster: NPR1-like protein; n=1; Platanus x acerifolia|Rep: NPR1-like protein - Platanus acerifolia (London plane tree), partial (55%)
TC13738	9	3	4	1	-2	Down	0.0248057	similar to UniRef100_A7Q2Q1 Cluster: Chromosome chr1 scaffold_46, whole genome shotgun sequence; n=1; Vitis vinifera|Rep: Chromosome chr1 scaffold_46, whole genome shotgun sequence - Vitis vinifera (Grape), partial (38%)
EY743180	9	0	4	1	-2	Down	0.0248057	similar to UniRef100_A6H2D0 Cluster: Probable polysaccharide biosynthesis protein; n=1; Flavobacterium psychrophilum JIP02/86|, partial (3%)
EY672725	9	0	4	1	-2	Down	0.0248057	homologue to UniRef100_A7UMB2 Cluster: Myb transcription factor; n=1; Rosa hybrid cultivar|Rep: Myb transcription factor - Rosa hybrid cultivar, partial (24%)
EY757793	11	5	4	1	-2	Down	0.0248057	weakly similar to UniRef100_A7PUN6 Cluster: Chromosome chr7 scaffold_31, whole genome shotgun sequence; n=1; Vitis vinifera|Rep: Chromosome chr7 scaffold_31, whole genome shotgun sequence - Vitis vinifera (Grape), partial (9%)
TC3283	11	5	4	1	-2	Down	0.0248057	similar to UniRef100_A7Q3C8 Cluster: Chromosome chr13 scaffold_48, whole genome shotgun sequence; n=1; Vitis vinifera|Rep: Chromosome chr13 scaffold_48, whole genome shotgun sequence - Vitis vinifera (Grape), partial (30%)
CF506750	11	4	4	1	-2	Down	0.0248057	-
TC24924	10	3	4	1	-2	Down	0.0248057	similar to UniRef100_Q93YH5 Cluster: Monodehydroascorbate reductase; n=1; Hordeum vulgare|Rep: Monodehydroascorbate reductase - Hordeum vulgare (Barley), partial (62%)
EY696822	11	0	4	1	-2	Down	0.0248057	weakly similar to UniRef100_A7NUN6 Cluster: Chromosome chr18 scaffold_1, whole genome shotgun sequence; n=1; Vitis vinifera|Rep: Chromosome chr18 scaffold_1, whole genome shotgun sequence - Vitis vinifera (Grape), partial (19%)
TC17797	10	4	4	1	-2	Down	0.0248057	similar to UniRef100_Q8RWB9 Cluster: Alpha-galactosidase-like protein; n=1; Arabidopsis thaliana|Rep: Alpha-galactosidase-like protein - Arabidopsis thaliana (Mouse-ear cress), partial (61%)
CX050731	10	3	4	1	-2	Down	0.0248057	similar to UniRef100_A7QNS4 Cluster: Chromosome undetermined scaffold_134, whole genome shotgun sequence; n=1; Vitis vinifera|Rep: Chromosome undetermined scaffold_134, whole genome shotgun sequence - Vitis vinifera (Grape), partial (49%)
TC4745	9	3	4	1	-2	Down	0.0248057	homologue to UniRef100_A7QXE9 Cluster: Chromosome undetermined scaffold_222, whole genome shotgun sequence; n=1; Vitis vinifera|Rep: Chromosome undetermined scaffold_222, whole genome shotgun sequence - Vitis vinifera (Grape), partial (98%)
TC2389	9	0	4	1	-2	Down	0.0248057	similar to UniRef100_A7NTZ3 Cluster: Chromosome chr18 scaffold_1, whole genome shotgun sequence; n=1; Vitis vinifera|Rep: Chromosome chr18 scaffold_1, whole genome shotgun sequence - Vitis vinifera (Grape), partial (57%)
CB291479	10	4	4	1	-2	Down	0.0248057	similar to UniRef100_Q84LS4 Cluster: Superal1; n=1; Zea mays|Rep: Superal1 - Zea mays (Maize), partial (9%)
EY671395	10	0	4	1	-2	Down	0.0248057	weakly similar to UniRef100_A7PCP5 Cluster: Chromosome chr17 scaffold_12, whole genome shotgun sequence; n=1; Vitis vinifera|Rep: Chromosome chr17 scaffold_12, whole genome shotgun sequence - Vitis vinifera (Grape), partial (34%)
CN188226	9	3	4	1	-2	Down	0.0248057	similar to UniRef100_Q9FZC2 Cluster: T1K7.26 protein; n=1; Arabidopsis thaliana|Rep: T1K7.26 protein - Arabidopsis thaliana (Mouse-ear cress), partial (18%)
DN620055	11	0	4	1	-2	Down	0.0248057	similar to UniRef100_A7PJ36 Cluster: Chromosome chr12 scaffold_18, whole genome shotgun sequence; n=1; Vitis vinifera|Rep: Chromosome chr12 scaffold_18, whole genome shotgun sequence - Vitis vinifera (Grape), partial (47%)
TC20720	11	5	4	1	-2	Down	0.0248057	similar to UniRef100_O80585 Cluster: Methylenetetrahydrofolate reductase 2; n=1; Arabidopsis thaliana|Rep: Methylenetetrahydrofolate reductase 2 - Arabidopsis thaliana (Mouse-ear cress), partial (13%)
EY658777	9	0	4	1	-2	Down	0.0248057	similar to UniRef100_A7P318 Cluster: Chromosome chr1 scaffold_5, whole genome shotgun sequence; n=1; Vitis vinifera|Rep: Chromosome chr1 scaffold_5, whole genome shotgun sequence - Vitis vinifera (Grape), partial (52%)
TC24460	10	3	4	1	-2	Down	0.0248057	similar to UniRef100_A7QMJ1 Cluster: Chromosome chr19 scaffold_126, whole genome shotgun sequence; n=1; Vitis vinifera|Rep: Chromosome chr19 scaffold_126, whole genome shotgun sequence - Vitis vinifera (Grape), partial (83%)
TC22187	6	120	2	33	4.04439	Up	0.0253905	similar to UniRef100_A7NZW3 Cluster: Chromosome chr6 scaffold_3, whole genome shotgun sequence; n=1; Vitis vinifera|Rep: Chromosome chr6 scaffold_3, whole genome shotgun sequence - Vitis vinifera (Grape), partial (23%)
TC8012	12	233	5	64	3.67807	Up	0.0254734	similar to UniRef100_A7PQE5 Cluster: Chromosome chr6 scaffold_25, whole genome shotgun sequence; n=1; Vitis vinifera|Rep: Chromosome chr6 scaffold_25, whole genome shotgun sequence - Vitis vinifera (Grape), partial (69%)
EY740618	72	17	28	5	-2.48543	Down	0.0254848	similar to UniRef100_Q84W40 Cluster: RING-H2 finger protein ATL1N precursor; n=2; Arabidopsis thaliana|Rep: RING-H2 finger protein ATL1N precursor - Arabidopsis thaliana (Mouse-ear cress), partial (28%)
TC5636	10	184	4	51	3.67243	Up	0.0257396	similar to UniRef100_A7PUH3 Cluster: Chromosome chr7 scaffold_31, whole genome shotgun sequence; n=1; Vitis vinifera|Rep: Chromosome chr7 scaffold_31, whole genome shotgun sequence - Vitis vinifera (Grape), partial (11%)
EY701340	43	10	17	3	-2.5025	Down	0.0262406	similar to UniRef100_A7P8R4 Cluster: Chromosome chr3 scaffold_8, whole genome shotgun sequence; n=1; Vitis vinifera|Rep: Chromosome chr3 scaffold_8, whole genome shotgun sequence - Vitis vinifera (Grape), partial (67%)
EY751883	267	66	105	18	-2.54432	Down	0.0274037	similar to UniRef100_A7P8A1 Cluster: Chromosome chr3 scaffold_8, whole genome shotgun sequence; n=1; Vitis vinifera|Rep: Chromosome chr3 scaffold_8, whole genome shotgun sequence - Vitis vinifera (Grape), partial (20%)
TC14678	5	115	2	32	4	Up	0.0274524	homologue to UniRef100_A0MNJ1 Cluster: CBL-interacting protein kinase 3; n=1; Populus trichocarpa|Rep: CBL-interacting protein kinase 3 - Populus trichocarpa (Western balsam poplar) (Populus balsamiferasubsp. trichocarpa), partial (36%)
EY747924	294	71	116	20	-2.53605	Down	0.0278197	similar to UniRef100_A7P9P5 Cluster: Chromosome chr3 scaffold_8, whole genome shotgun sequence; n=1; Vitis vinifera|Rep: Chromosome chr3 scaffold_8, whole genome shotgun sequence - Vitis vinifera (Grape), partial (31%)
EY687139	9	179	4	49	3.61471	Up	0.0286015	homologue to UniRef100_A7QI37 Cluster: Chromosome chr17 scaffold_101, whole genome shotgun sequence; n=1; Vitis vinifera|Rep: Chromosome chr17 scaffold_101, whole genome shotgun sequence - Vitis vinifera (Grape), partial (9%)
EY671341	28	8	11	2	-2.45943	Down	0.0287328	similar to UniRef100_A7P9I6 Cluster: Chromosome chr3 scaffold_8, whole genome shotgun sequence; n=1; Vitis vinifera|Rep: Chromosome chr3 scaffold_8, whole genome shotgun sequence - Vitis vinifera (Grape), partial (15%)
TC16909	27	8	11	2	-2.45943	Down	0.0287328	similar to UniRef100_A7QEV2 Cluster: Chromosome chr16 scaffold_86, whole genome shotgun sequence; n=1; Vitis vinifera|Rep: Chromosome chr16 scaffold_86, whole genome shotgun sequence - Vitis vinifera (Grape), partial (82%)
TC9009	28	7	11	2	-2.45943	Down	0.0287328	similar to UniRef100_A7NWF9 Cluster: Chromosome chr5 scaffold_2, whole genome shotgun sequence; n=1; Vitis vinifera|Rep: Chromosome chr5 scaffold_2, whole genome shotgun sequence - Vitis vinifera (Grape), partial (18%)
CF506622	29	9	11	2	-2.45943	Down	0.0287328	similar to UniRef100_A7QD65 Cluster: Chromosome undetermined scaffold_80, whole genome shotgun sequence; n=1; Vitis vinifera|Rep: Chromosome undetermined scaffold_80, whole genome shotgun sequence - Vitis vinifera (Grape), partial (34%)
TC15239	28	9	11	2	-2.45943	Down	0.0287328	similar to UniRef100_A9XTM1 Cluster: Fasciclin-like arabinogalactan protein 16; n=1; Gossypium hirsutum|Rep: Fasciclin-like arabinogalactan protein 16 - Gossypium hirsutum (Upland cotton) (Gossypium mexicanum), partial (82%)
TC5218	102	27	40	7	-2.51457	Down	0.028926	similar to UniRef100_A7PNV4 Cluster: Chromosome chr8 scaffold_23, whole genome shotgun sequence; n=2; Vitis|Rep: Chromosome chr8 scaffold_23, whole genome shotgun sequence - Vitis vinifera (Grape), partial (47%)
TC10977	18	304	7	84	3.58496	Up	0.0301808	similar to UniRef100_Q9LW95 Cluster: KED; n=1; Nicotiana tabacum|Rep: KED - Nicotiana tabacum (Common tobacco), partial (18%)
EY692161	12	220	5	60	3.58496	Up	0.0301808	similar to UniRef100_A7PKP2 Cluster: Chromosome chr7 scaffold_20, whole genome shotgun sequence; n=1; Vitis vinifera|Rep: Chromosome chr7 scaffold_20, whole genome shotgun sequence - Vitis vinifera (Grape), partial (21%)
EY711692	40	12	16	3	-2.41504	Down	0.0302969	similar to UniRef100_Q1AN74 Cluster: Polyubiquitin; n=1; Populus alba|Rep: Polyubiquitin - Populus alba (White poplar), partial (81%)
EY730104	126	32	50	9	-2.47393	Down	0.0311232	similar to UniRef100_A7NZJ7 Cluster: Chromosome chr6 scaffold_3, whole genome shotgun sequence; n=1; Vitis vinifera|Rep: Chromosome chr6 scaffold_3, whole genome shotgun sequence - Vitis vinifera (Grape), partial (40%)
TC23750	12	213	5	59	3.56071	Up	0.0315229	similar to UniRef100_A7NWE3 Cluster: Chromosome chr5 scaffold_2, whole genome shotgun sequence; n=1; Vitis vinifera|Rep: Chromosome chr5 scaffold_2, whole genome shotgun sequence - Vitis vinifera (Grape), partial (37%)
EY686951	9	171	4	47	3.55459	Up	0.03187	UniRef100_A5E0Q2 Cluster: Predicted protein; n=1; Lodderomyces elongisporus NRRL YB-4239|Rep: Predicted protein - Lodderomyces elongisporus (Yeast) (Saccharomyces elongisporus), partial (9%)
EY732344	14	256	6	70	3.54432	Up	0.0324591	M.musculus 45S pre rRNA gene
TC21083	0	69	1	19	4.24793	Up	0.032854	similar to UniRef100_A9TZF8 Cluster: Predicted protein; n=1; Physcomitrella patens subsp. patens|Rep: Predicted protein - Physcomitrella patens subsp. patens, partial (7%)
EY686261	0	70	1	19	4.24793	Up	0.032854	similar to UniRef100_A7NXT1 Cluster: Chromosome chr5 scaffold_2, whole genome shotgun sequence; n=1; Vitis vinifera|Rep: Chromosome chr5 scaffold_2, whole genome shotgun sequence - Vitis vinifera (Grape), partial (10%)
TC19467	0	70	1	19	4.24793	Up	0.032854	weakly similar to UniRef100_P29197 Cluster: Chaperonin CPN60, mitochondrial precursor; n=2; Brassicaceae|Rep: Chaperonin CPN60, mitochondrial precursor - Arabidopsis thaliana (Mouse-ear cress), partial (21%)
TC13931	49	15	19	4	-2.24793	Down	0.0333908	weakly similar to UniRef100_UPI00006A1295 Cluster: Probable fibrosin-1 long transcript protein.; n=1; Xenopus tropicalis|Rep: Probable fibrosin-1 long transcript protein. - Xenopus tropicalis, partial (7%)
TC9205	47	15	19	4	-2.24793	Down	0.0333908	UniRef100_Q09MD9 Cluster: Chloroplast 30S ribosomal protein S3; n=1; Citrus sinensis|Rep: Chloroplast 30S ribosomal protein S3 - Citrus sinensis (Sweet orange), complete
CX052646	162	44	64	12	-2.41504	Down	0.0345604	-
TC12553	15	247	6	68	3.5025	Up	0.0349557	similar to UniRef100_A8IXR1 Cluster: Universal stress protein family protein; n=1; Brassica rapa|Rep: Universal stress protein family protein - Brassica campestris (Field mustard), complete
TC13367	6	107	2	29	3.85798	Up	0.0350468	-
EY664656	4	104	2	29	3.85798	Up	0.0350468	weakly similar to UniRef100_Q6N7N3 Cluster: Possible trbI, a component on a type IV secretion system; n=1; Rhodopseudomonas palustris|Rep: Possible trbI, a component on a type IV secretion system - Rhodopseudomonas palustris, partial (5%)
EY726753	5	106	2	29	3.85798	Up	0.0350468	similar to UniRef100_A7P4G0 Cluster: Chromosome chr4 scaffold_6, whole genome shotgun sequence; n=1; Vitis vinifera|Rep: Chromosome chr4 scaffold_6, whole genome shotgun sequence - Vitis vinifera (Grape), partial (4%)
TC4180	6	107	2	29	3.85798	Up	0.0350468	homologue to UniRef100_Q9XGG5 Cluster: Fructose-1,6-bisphosphatase; n=1; Pisum sativum|Rep: Fructose-1,6-bisphosphatase - Pisum sativum (Garden pea), partial (73%)
TC21714	6	107	2	29	3.85798	Up	0.0350468	-
EY682595	4	104	2	29	3.85798	Up	0.0350468	UniRef100_A7WDM5 Cluster: IucA/IucC family protein; n=1; Methylobacterium chloromethanicum CM4|Rep: IucA/IucC family, partial (1%)
TC5155	64	1031	25	283	3.5008	Up	0.0350605	weakly similar to UniRef100_Q5WM49 Cluster: Chalcone synthase; n=1; Dictamnus albus|Rep: Chalcone synthase - Dictamnus albus (Gas plant), partial (95%)
TC23293	38	11	15	3	-2.32193	Down	0.0351959	similar to UniRef100_A7L830 Cluster: 3-ketoacyl-CoA synthase; n=1; Eranthis hyemalis|Rep: 3-ketoacyl-CoA synthase - Eranthis hyemalis (Winter aconite), partial (39%)
EY727283	8	3	3	1	-1.58496	Down	0.0352211	similar to UniRef100_Q0WQF7 Cluster: Dihydrolipoyllysine-residue acetyltransferase component 1 of pyruvate dehydrogenase complex, mitochondrial precursor; n=1; Arabidopsis thaliana|Rep: Dihydrolipoyllysine-residue acetyltransferase component 1 of pyruvate dehydrogenase complex, mitochondrial precursor - Arabidopsis thaliana (Mouse-ear cress), partial (17%)
EY704987	8	0	3	1	-1.58496	Down	0.0352211	similar to UniRef100_A7NUG0 Cluster: Chromosome chr18 scaffold_1, whole genome shotgun sequence; n=1; Vitis vinifera|Rep: Chromosome chr18 scaffold_1, whole genome shotgun sequence - Vitis vinifera (Grape), partial (18%)
TC21703	8	3	3	1	-1.58496	Down	0.0352211	similar to UniRef100_A7NVV1 Cluster: Chromosome chr5 scaffold_2, whole genome shotgun sequence; n=1; Vitis vinifera|Rep: Chromosome chr5 scaffold_2, whole genome shotgun sequence - Vitis vinifera (Grape), partial (37%)
EY724893	7	0	3	1	-1.58496	Down	0.0352211	similar to UniRef100_A7PKU2 Cluster: Chromosome chr7 scaffold_20, whole genome shotgun sequence; n=2; Vitis vinifera|Rep: Chromosome chr7 scaffold_20, whole genome shotgun sequence - Vitis vinifera (Grape), partial (21%)
TC17683	7	0	3	1	-1.58496	Down	0.0352211	homologue to UniRef100_Q1P9U3 Cluster: ATPase; n=1; Camellia sinensis|Rep: ATPase - Camellia sinensis (Tea), complete
TC17435	7	0	3	1	-1.58496	Down	0.0352211	homologue to UniRef100_Q43752 Cluster: Chitinase precursor; n=1; Citrus sinensis|Rep: Chitinase precursor - Citrus sinensis (Sweet orange), partial (62%)
TC17318	7	0	3	1	-1.58496	Down	0.0352211	similar to UniRef100_A7P515 Cluster: Chromosome chr4 scaffold_6, whole genome shotgun sequence; n=1; Vitis vinifera|Rep: Chromosome chr4 scaffold_6, whole genome shotgun sequence - Vitis vinifera (Grape), partial (85%)
DN617828	7	0	3	1	-1.58496	Down	0.0352211	homologue to UniRef100_A7PRY5 Cluster: Chromosome chr14 scaffold_27, whole genome shotgun sequence; n=1; Vitis vinifera|Rep: Chromosome chr14 scaffold_27, whole genome shotgun sequence - Vitis vinifera (Grape), partial (64%)
EY704920	8	0	3	1	-1.58496	Down	0.0352211	similar to UniRef100_A7PBU8 Cluster: Chromosome chr16 scaffold_10, whole genome shotgun sequence; n=1; Vitis vinifera|Rep: Chromosome chr16 scaffold_10, whole genome shotgun sequence - Vitis vinifera (Grape), partial (17%)
DN618168	7	0	3	1	-1.58496	Down	0.0352211	UniRef100_A7PCC1 Cluster: Chromosome chr2 scaffold_11, whole genome shotgun sequence; n=1; Vitis vinifera|Rep: Chromosome chr2 scaffold_11, whole genome shotgun sequence - Vitis vinifera (Grape), partial (9%)
EY702792	8	3	3	1	-1.58496	Down	0.0352211	similar to UniRef100_A7R053 Cluster: Chromosome chr10 scaffold_297, whole genome shotgun sequence; n=1; Vitis vinifera|Rep: Chromosome chr10 scaffold_297, whole genome shotgun sequence - Vitis vinifera (Grape), partial (39%)
TC6497	7	3	3	1	-1.58496	Down	0.0352211	similar to UniRef100_Q14VV8 Cluster: Caffeic acid O-methyltransferase; n=1; Boehmeria nivea|Rep: Caffeic acid O-methyltransferase - Boehmeria nivea (Chinese grass), partial (65%)
TC24411	7	0	3	1	-1.58496	Down	0.0352211	-
TC13085	8	0	3	1	-1.58496	Down	0.0352211	similar to UniRef100_A7P9Y8 Cluster: Chromosome chr14 scaffold_9, whole genome shotgun sequence; n=1; Vitis vinifera|Rep: Chromosome chr14 scaffold_9, whole genome shotgun sequence - Vitis vinifera (Grape), partial (34%)
TC19595	10	163	4	45	3.49185	Up	0.0356169	similar to UniRef100_A7QIW0 Cluster: Chromosome chr2 scaffold_105, whole genome shotgun sequence; n=1; Vitis vinifera|Rep: Chromosome chr2 scaffold_105, whole genome shotgun sequence - Vitis vinifera (Grape), partial (34%)
EY658459	25	9	10	2	-2.32193	Down	0.0357367	homologue to UniRef100_Q9LKZ4 Cluster: Receptor-like protein kinase 3; n=1; Glycine max|Rep: Receptor-like protein kinase 3 - Glycine max (Soybean), partial (15%)
EY725863	25	8	10	2	-2.32193	Down	0.0357367	similar to UniRef100_A7PDP1 Cluster: Chromosome chr11 scaffold_13, whole genome shotgun sequence; n=1; Vitis vinifera|Rep: Chromosome chr11 scaffold_13, whole genome shotgun sequence - Vitis vinifera (Grape), partial (19%)
EY696901	26	9	10	2	-2.32193	Down	0.0357367	similar to UniRef100_A7P351 Cluster: Chromosome chr1 scaffold_5, whole genome shotgun sequence; n=1; Vitis vinifera|Rep: Chromosome chr1 scaffold_5, whole genome shotgun sequence - Vitis vinifera (Grape), partial (44%)
CV719151	25	7	10	2	-2.32193	Down	0.0357367	similar to UniRef100_A8HSC8 Cluster: Coronatine-insensitive 1; n=2; Hevea brasiliensis|Rep: Coronatine-insensitive 1 - Hevea brasiliensis (Para rubber tree), partial (27%)
TC7905	57	20	23	5	-2.20163	Down	0.0360805	similar to UniRef100_A7P657 Cluster: Chromosome chr4 scaffold_6, whole genome shotgun sequence; n=1; Vitis vinifera|Rep: Chromosome chr4 scaffold_6, whole genome shotgun sequence - Vitis vinifera (Grape), partial (25%)
CF835367	120	32	47	9	-2.38466	Down	0.0364565	similar to UniRef100_A8IXW1 Cluster: Chitinase; n=1; Brassica rapa|Rep: Chitinase - Brassica campestris (Field mustard), partial (33%)
TC8294	3	65	1	18	4.16993	Up	0.0372035	-
TC22998	0	64	1	18	4.16993	Up	0.0372035	similar to UniRef100_A7QCE3 Cluster: Chromosome undetermined scaffold_77, whole genome shotgun sequence; n=1; Vitis vinifera|Rep: Chromosome undetermined scaffold_77, whole genome shotgun sequence - Vitis vinifera (Grape), partial (7%)
TC13169	0	67	1	18	4.16993	Up	0.0372035	similar to UniRef100_A7P5S3 Cluster: Chromosome chr4 scaffold_6, whole genome shotgun sequence; n=1; Vitis vinifera|Rep: Chromosome chr4 scaffold_6, whole genome shotgun sequence - Vitis vinifera (Grape), partial (62%)
CF507124	3	64	1	18	4.16993	Up	0.0372035	weakly similar to UniRef100_O23584 Cluster: DNA-binding protein homolog; n=1; Arabidopsis thaliana|Rep: DNA-binding protein homolog - Arabidopsis thaliana (Mouse-ear cress), partial (7%)
TC2435	0	64	1	18	4.16993	Up	0.0372035	similar to UniRef100_A7QTA2 Cluster: Chromosome chr1 scaffold_166, whole genome shotgun sequence; n=1; Vitis vinifera|Rep: Chromosome chr1 scaffold_166, whole genome shotgun sequence - Vitis vinifera (Grape), partial (30%)
TC18598	0	65	1	18	4.16993	Up	0.0372035	-
TC17405	0	65	1	18	4.16993	Up	0.0372035	similar to UniRef100_Q8VXD3 Cluster: N-acetylglucosaminyltransferase I; n=1; Nicotiana tabacum|Rep: N-acetylglucosaminyltransferase I - Nicotiana tabacum (Common tobacco), partial (29%)
EY689595	0	64	1	18	4.16993	Up	0.0372035	similar to UniRef100_A7QVN3 Cluster: Chromosome chr14 scaffold_190, whole genome shotgun sequence; n=1; Vitis vinifera|Rep: Chromosome chr14 scaffold_190, whole genome shotgun sequence - Vitis vinifera (Grape), partial (30%)
TC8122	0	66	1	18	4.16993	Up	0.0372035	similar to UniRef100_Q4KU02 Cluster: Purple acid phosphatase; n=1; Medicago truncatula|Rep: Purple acid phosphatase - Medicago truncatula (Barrel medic), partial (38%)
BQ624866	0	64	1	18	4.16993	Up	0.0372035	similar to UniRef100_A7Q2R5 Cluster: Chromosome chr1 scaffold_46, whole genome shotgun sequence; n=1; Vitis vinifera|Rep: Chromosome chr1 scaffold_46, whole genome shotgun sequence - Vitis vinifera (Grape), partial (21%)
EY678487	0	64	1	18	4.16993	Up	0.0372035	-
EY715566	0	67	1	18	4.16993	Up	0.0372035	similar to UniRef100_A7PXG1 Cluster: Chromosome chr12 scaffold_36, whole genome shotgun sequence; n=1; Vitis vinifera|Rep: Chromosome chr12 scaffold_36, whole genome shotgun sequence - Vitis vinifera (Grape), partial (5%)
TC3934	3	64	1	18	4.16993	Up	0.0372035	similar to UniRef100_Q9ZWT4 Cluster: Transposase; n=1; Ipomoea purpurea|Rep: Transposase - Ipomoea purpurea (Common morning glory) (Pharbitis purpurea), partial (29%)
TC1420	0	67	1	18	4.16993	Up	0.0372035	similar to UniRef100_Q3C1F4 Cluster: Nonsymbiotic hemoglobin; n=1; Lotus japonicus|Rep: Nonsymbiotic hemoglobin - Lotus japonicus, partial (71%)
TC17874	0	67	1	18	4.16993	Up	0.0372035	weakly similar to UniRef100_A7P7W9 Cluster: Chromosome chr3 scaffold_8, whole genome shotgun sequence; n=1; Vitis vinifera|Rep: Chromosome chr3 scaffold_8, whole genome shotgun sequence - Vitis vinifera (Grape), partial (10%)
TC271	0	64	1	18	4.16993	Up	0.0372035	weakly similar to UniRef100_Q0IN56 Cluster: Os12g0506700 protein; n=1; Oryza sativa Japonica Group|Rep: Os12g0506700 protein - Oryza sativa subsp. japonica (Rice), partial (8%)
TC14440	0	64	1	18	4.16993	Up	0.0372035	homologue to UniRef100_A7Q8U8 Cluster: Chromosome chr5 scaffold_64, whole genome shotgun sequence; n=1; Vitis vinifera|Rep: Chromosome chr5 scaffold_64, whole genome shotgun sequence - Vitis vinifera (Grape), partial (12%)
EY686862	0	64	1	18	4.16993	Up	0.0372035	homologue to UniRef100_Q0IIJ3 Cluster: Wiskott-Aldrich syndrome protein family member 1; n=1; Bos taurus|Rep: Wiskott-Aldrich, partial (2%)
TC18820	0	67	1	18	4.16993	Up	0.0372035	similar to UniRef100_A7P033 Cluster: Chromosome chr6 scaffold_3, whole genome shotgun sequence; n=1; Vitis vinifera|Rep: Chromosome chr6 scaffold_3, whole genome shotgun sequence - Vitis vinifera (Grape), partial (6%)
TC1502	60	19	24	5	-2.26303	Down	0.0373648	-
EY679620	92	27	36	7	-2.36257	Down	0.0378908	homologue to UniRef100_Q6J8X1 Cluster: Cellulose synthase; n=1; Populus tremula x Populus tremuloides|Rep: Cellulose synthase - Populus tremula x Populus tremuloides, partial (22%)
TC9862	90	27	36	7	-2.36257	Down	0.0378908	similar to UniRef100_A7NTA7 Cluster: Chromosome chr18 scaffold_1, whole genome shotgun sequence; n=1; Vitis vinifera|Rep: Chromosome chr18 scaffold_1, whole genome shotgun sequence - Vitis vinifera (Grape), complete
CF509859	45	16	18	4	-2.16993	Down	0.0380276	similar to UniRef100_Q9LZY1 Cluster: Actin-like protein; n=1; Arabidopsis thaliana|Rep: Actin-like protein - Arabidopsis thaliana (Mouse-ear cress), partial (27%)
EY693688	46	14	18	4	-2.16993	Down	0.0380276	similar to UniRef100_Q6EI05 Cluster: DELLA protein GAIP-B; n=1; Cucurbita maxima|Rep: DELLA protein GAIP-B - Cucurbita maxima (Pumpkin) (Winter squash), partial (16%)
DR404002	46	13	18	4	-2.16993	Down	0.0380276	similar to UniRef100_A7PLH9 Cluster: Chromosome chr7 scaffold_20, whole genome shotgun sequence; n=1; Vitis vinifera|Rep: Chromosome chr7 scaffold_20, whole genome shotgun sequence - Vitis vinifera (Grape), partial (70%)
EY664690	4	103	2	28	3.80735	Up	0.0381568	similar to UniRef100_A7QUD6 Cluster: Chromosome chr11 scaffold_177, whole genome shotgun sequence; n=1; Vitis vinifera|Rep: Chromosome chr11 scaffold_177, whole genome shotgun sequence - Vitis vinifera (Grape), partial (4%)
TC1853	5	102	2	28	3.80735	Up	0.0381568	similar to UniRef100_Q39030 Cluster: Serine/threonine-protein kinase AtPK19; n=2; Arabidopsis thaliana|Rep: Serine/threonine-protein kinase AtPK19 - Arabidopsis thaliana (Mouse-ear cress), partial (44%)
TC6007	5	103	2	28	3.80735	Up	0.0381568	similar to UniRef100_A7Q429 Cluster: Chromosome chr13 scaffold_48, whole genome shotgun sequence; n=1; Vitis vinifera|Rep: Chromosome chr13 scaffold_48, whole genome shotgun sequence - Vitis vinifera (Grape), partial (25%)
TC10369	5	103	2	28	3.80735	Up	0.0381568	similar to UniRef100_A7NT64 Cluster: Chromosome chr18 scaffold_1, whole genome shotgun sequence; n=1; Vitis vinifera|Rep: Chromosome chr18 scaffold_1, whole genome shotgun sequence - Vitis vinifera (Grape), partial (84%)
TC10663	12	197	5	54	3.43296	Up	0.0394702	similar to UniRef100_A7Q5U6 Cluster: Chromosome chr14 scaffold_54, whole genome shotgun sequence; n=1; Vitis vinifera|Rep: Chromosome chr14 scaffold_54, whole genome shotgun sequence - Vitis vinifera (Grape), partial (36%)
EY717207	255	71	101	20	-2.33628	Down	0.0396595	weakly similar to UniRef100_Q6SSE8 Cluster: Minus agglutinin; n=1; Chlamydomonas reinhardtii|Rep: Minus agglutinin - Chlamydomonas reinhardtii, partial (3%)
EY663766	10	156	4	43	3.42626	Up	0.0399298	similar to UniRef100_A7QU98 Cluster: Chromosome chr2 scaffold_176, whole genome shotgun sequence; n=1; Vitis vinifera|Rep: Chromosome chr2 scaffold_176, whole genome shotgun sequence - Vitis vinifera (Grape), partial (79%)
TC7802	72	21	28	6	-2.22239	Down	0.0399817	similar to UniRef100_O48928 Cluster: Cytochrome P450 77A3; n=1; Glycine max|Rep: Cytochrome P450 77A3 - Glycine max (Soybean), partial (44%)
EY757854	18	273	7	75	3.42146	Up	0.0402622	-
TC22991	114	34	45	9	-2.32193	Down	0.0406547	similar to UniRef100_A7QPR6 Cluster: Chromosome chr10 scaffold_138, whole genome shotgun sequence; n=1; Vitis vinifera|Rep: Chromosome chr10 scaffold_138, whole genome shotgun sequence - Vitis vinifera (Grape), partial (16%)
TC8645	36	12	14	3	-2.22239	Down	0.0411654	similar to UniRef100_A7QKE2 Cluster: Chromosome chr2 scaffold_112, whole genome shotgun sequence; n=1; Vitis vinifera|Rep: Chromosome chr2 scaffold_112, whole genome shotgun sequence - Vitis vinifera (Grape), partial (61%)
TC14441	13	193	5	53	3.40599	Up	0.0413494	similar to UniRef100_Q64HB7 Cluster: ASF/SF2-like pre-mRNA splicing factor SRP31; n=1; Zea mays|Rep: ASF/SF2-like pre-mRNA splicing factor SRP31 - Zea mays (Maize), partial (85%)
TC20399	57	19	23	5	-2.20163	Down	0.0413773	similar to UniRef100_A7Q7E8 Cluster: Chromosome chr18 scaffold_59, whole genome shotgun sequence; n=1; Vitis vinifera|Rep: Chromosome chr18 scaffold_59, whole genome shotgun sequence - Vitis vinifera (Grape), partial (58%)
EY660479	4	99	2	27	3.75489	Up	0.0416245	similar to UniRef100_A7P5G1 Cluster: Chromosome chr4 scaffold_6, whole genome shotgun sequence; n=1; Vitis vinifera|Rep: Chromosome chr4 scaffold_6, whole genome shotgun sequence - Vitis vinifera (Grape), partial (51%)
TC6089	4	97	2	27	3.75489	Up	0.0416245	similar to UniRef100_Q8L8G0 Cluster: Nam-like protein 1; n=1; Petunia x hybrida|Rep: Nam-like protein 1 - Petunia hybrida (Petunia), partial (6%)
CX302373	5	97	2	27	3.75489	Up	0.0416245	similar to UniRef100_A7PI15 Cluster: Chromosome chr13 scaffold_17, whole genome shotgun sequence; n=1; Vitis vinifera|Rep: Chromosome chr13 scaffold_17, whole genome shotgun sequence - Vitis vinifera (Grape), partial (97%)
TC5056	4	99	2	27	3.75489	Up	0.0416245	similar to UniRef100_A7QW92 Cluster: Chromosome undetermined scaffold_200, whole genome shotgun sequence; n=1; Vitis vinifera|Rep: Chromosome undetermined scaffold_200, whole genome shotgun sequence - Vitis vinifera (Grape), partial (47%)
TC23488	4	100	2	27	3.75489	Up	0.0416245	weakly similar to UniRef100_Q8H6S3 Cluster: NBS-LRR type disease resistance protein; n=1; Poncirus trifoliata|Rep: NBS-LRR type disease resistance protein - Poncirus trifoliata (Hardy orange), partial (5%)
EY718639	81	25	32	7	-2.19265	Down	0.0419943	similar to UniRef100_O04567 Cluster: Probable inactive receptor kinase At1g27190 precursor; n=2; Arabidopsis thaliana|Rep: Probable inactive receptor kinase At1g27190 precursor - Arabidopsis thaliana (Mouse-ear cress), partial (27%)
TC6000	86	1303	34	358	3.39635	Up	0.0420392	weakly similar to UniRef100_Q682V1 Cluster: Predicted GPI-anchored protein; n=1; Arabidopsis thaliana|Rep: Predicted GPI-anchored protein - Arabidopsis thaliana (Mouse-ear cress), partial (8%)
TC25904	0	62	1	17	4.08746	Up	0.0423255	similar to UniRef100_A9VCH1 Cluster: Predicted protein; n=1; Monosiga brevicollis MX1|Rep: Predicted protein - Monosiga brevicollis MX1, partial (5%)
EY737434	3	63	1	17	4.08746	Up	0.0423255	-
EY678788	0	63	1	17	4.08746	Up	0.0423255	similar to UniRef100_A2Q483 Cluster: Pinin/SDK/memA protein; n=1; Medicago truncatula|Rep: Pinin/SDK/memA protein - Medicago truncatula (Barrel medic), partial (26%)
EY735033	3	62	1	17	4.08746	Up	0.0423255	similar to UniRef100_A7PYT3 Cluster: Chromosome chr12 scaffold_38, whole genome shotgun sequence; n=1; Vitis vinifera|Rep: Chromosome chr12 scaffold_38, whole genome shotgun sequence - Vitis vinifera (Grape), partial (7%)
EY689926	3	61	1	17	4.08746	Up	0.0423255	similar to UniRef100_A7PI40 Cluster: Chromosome chr13 scaffold_17, whole genome shotgun sequence; n=1; Vitis vinifera|Rep: Chromosome chr13 scaffold_17, whole genome shotgun sequence - Vitis vinifera (Grape), partial (30%)
TC13531	3	61	1	17	4.08746	Up	0.0423255	similar to UniRef100_A7Q218 Cluster: Chromosome chr13 scaffold_45, whole genome shotgun sequence; n=1; Vitis vinifera|Rep: Chromosome chr13 scaffold_45, whole genome shotgun sequence - Vitis vinifera (Grape), partial (90%)
EY705911	0	61	1	17	4.08746	Up	0.0423255	-
TC8742	0	62	1	17	4.08746	Up	0.0423255	similar to UniRef100_A7QGA6 Cluster: Chromosome undetermined scaffold_91, whole genome shotgun sequence; n=1; Vitis vinifera|Rep: Chromosome undetermined scaffold_91, whole genome shotgun sequence - Vitis vinifera (Grape), partial (49%)
CF653219	0	62	1	17	4.08746	Up	0.0423255	similar to UniRef100_Q5LJP0 Cluster: CG17866-PA; n=1; Drosophila melanogaster|Rep: CG17866-PA - Drosophila melanogaster, partial (0%)
TC16446	0	63	1	17	4.08746	Up	0.0423255	similar to UniRef100_A8MS01 Cluster: Uncharacterized protein At5g01470.2; n=1; Arabidopsis thaliana|Rep: Uncharacterized protein At5g01470.2 - Arabidopsis thaliana (Mouse-ear cress), partial (84%)
TC2246	0	61	1	17	4.08746	Up	0.0423255	homologue to UniRef100_A7NVR3 Cluster: Chromosome chr18 scaffold_1, whole genome shotgun sequence; n=1; Vitis vinifera|Rep: Chromosome chr18 scaffold_1, whole genome shotgun sequence - Vitis vinifera (Grape), partial (15%)
TC25101	0	63	1	17	4.08746	Up	0.0423255	similar to UniRef100_A7QC87 Cluster: Chromosome undetermined scaffold_77, whole genome shotgun sequence; n=1; Vitis vinifera|Rep: Chromosome undetermined scaffold_77, whole genome shotgun sequence - Vitis vinifera (Grape), partial (36%)
TC14667	423	123	167	34	-2.29624	Down	0.0424882	similar to UniRef100_Q8H286 Cluster: PVR3-like protein; n=1; Ananas comosus|Rep: PVR3-like protein - Ananas comosus (Pineapple), partial (50%)
CB292347	210	63	83	17	-2.28758	Down	0.0431222	similar to UniRef100_O80336 Cluster: Metallothionein-like protein; n=1; Citrus unshiu|Rep: Metallothionein-like protein - Citrus unshiu (Satsuma orange), partial (75%)
TC4857	43	13	17	4	-2.08746	Down	0.0435139	similar to UniRef100_Q9SH33 Cluster: F2K11.15; n=1; Arabidopsis thaliana|Rep: F2K11.15 - Arabidopsis thaliana (Mouse-ear cress), partial (19%)
TC13155	43	16	17	4	-2.08746	Down	0.0435139	homologue to UniRef100_A9YWH8 Cluster: Limonoid UDP-glucosyltransferase; n=1; Citrus maxima|Rep: Limonoid UDP-glucosyltransferase - Citrus maxima (Pummelo) (Citrus grandis), partial (43%)
TC21622	173	50	68	14	-2.28011	Down	0.0436752	homologue to UniRef100_A7P9N3 Cluster: Chromosome chr3 scaffold_8, whole genome shotgun sequence; n=1; Vitis vinifera|Rep: Chromosome chr3 scaffold_8, whole genome shotgun sequence - Vitis vinifera (Grape), partial (37%)
CN188557	12594	3770	4975	1036	-2.26367	Down	0.0449131	similar to UniRef100_A9LC95 Cluster: Translationally controlled tumor protein; n=1; Jatropha curcas|Rep: Translationally controlled tumor protein - Jatropha curcas, partial (51%)
CF503851	22	9	9	2	-2.16993	Down	0.0451246	-
TC25979	24	8	9	2	-2.16993	Down	0.0451246	similar to UniRef100_A7PYT6 Cluster: Chromosome chr12 scaffold_38, whole genome shotgun sequence; n=1; Vitis vinifera|Rep: Chromosome chr12 scaffold_38, whole genome shotgun sequence - Vitis vinifera (Grape), partial (34%)
CX046514	22	8	9	2	-2.16993	Down	0.0451246	similar to UniRef100_A7QUZ0 Cluster: Chromosome chr16 scaffold_182, whole genome shotgun sequence; n=1; Vitis vinifera|Rep: Chromosome chr16 scaffold_182, whole genome shotgun sequence - Vitis vinifera (Grape), partial (60%)
DR909862	24	8	9	2	-2.16993	Down	0.0451246	homologue to UniRef100_A7QQX9 Cluster: Chromosome undetermined scaffold_146, whole genome shotgun sequence; n=1; Vitis vinifera|Rep: Chromosome undetermined scaffold_146, whole genome shotgun sequence - Vitis vinifera (Grape), partial (20%)
EY710008	217	64	86	18	-2.25634	Down	0.0454748	similar to UniRef100_A7PIC7 Cluster: Chromosome chr13 scaffold_17, whole genome shotgun sequence; n=1; Vitis vinifera|Rep: Chromosome chr13 scaffold_17, whole genome shotgun sequence - Vitis vinifera (Grape), partial (24%)
CV714133	206	62	81	17	-2.25239	Down	0.0457801	homologue to UniRef100_Q71F44 Cluster: Eukaryotic translation initiation factor 5A isoform VIII; n=2; Hevea brasiliensis|Rep: Eukaryotic translation initiation factor 5A isoform VIII - Hevea brasiliensis (Para rubber tree), partial (77%)
TC11707	17	258	7	71	3.34239	Up	0.0460834	homologue to UniRef100_A7QUT5 Cluster: Chromosome chr1 scaffold_180, whole genome shotgun sequence; n=1; Vitis vinifera|Rep: Chromosome chr1 scaffold_180, whole genome shotgun sequence - Vitis vinifera (Grape), partial (66%)
TC11468	241	71	95	20	-2.24793	Down	0.0461266	homologue to UniRef100_Q38950 Cluster: Serine/threonine-protein phosphatase 2A 65 kDa regulatory subunit A beta isoform; n=1; Arabidopsis thaliana|Rep: Serine/threonine-protein phosphatase 2A 65 kDa regulatory subunit A beta isoform - Arabidopsis thaliana (Mouse-ear cress), partial (74%)
TC9268	119	38	47	10	-2.23266	Down	0.0473295	similar to UniRef100_A9XTM4 Cluster: Fasciclin-like arabinogalactan protein 19; n=1; Gossypium hirsutum|Rep: Fasciclin-like arabinogalactan protein 19 - Gossypium hirsutum (Upland cotton) (Gossypium mexicanum), partial (54%)
TC22532	21	290	8	80	3.32193	Up	0.0477005	-
DN620592	7	0	3	1	-1.58496	Down	0.0482743	homologue to UniRef100_Q42767 Cluster: Acetolactate synthase; n=1; Gossypium hirsutum|Rep: Acetolactate synthase - Gossypium hirsutum (Upland cotton) (Gossypium mexicanum), partial (18%)
TC534	7	3	3	1	-1.58496	Down	0.0482743	homologue to UniRef100_A7PP23 Cluster: Chromosome chr8 scaffold_23, whole genome shotgun sequence; n=1; Vitis vinifera|Rep: Chromosome chr8 scaffold_23, whole genome shotgun sequence - Vitis vinifera (Grape), partial (71%)
TC19171	8	0	3	1	-1.58496	Down	0.0482743	similar to UniRef100_A7QEW2 Cluster: Chromosome chr16 scaffold_86, whole genome shotgun sequence; n=1; Vitis vinifera|Rep: Chromosome chr16 scaffold_86, whole genome shotgun sequence - Vitis vinifera (Grape), partial (64%)
BQ623421	7	3	3	1	-1.58496	Down	0.0482743	similar to UniRef100_A7P907 Cluster: Chromosome chr3 scaffold_8, whole genome shotgun sequence; n=1; Vitis vinifera|Rep: Chromosome chr3 scaffold_8, whole genome shotgun sequence - Vitis vinifera (Grape), partial (42%)
TC17242	7	3	3	1	-1.58496	Down	0.0482743	similar to UniRef100_A7PGG3 Cluster: Chromosome chr17 scaffold_16, whole genome shotgun sequence; n=1; Vitis vinifera|Rep: Chromosome chr17 scaffold_16, whole genome shotgun sequence - Vitis vinifera (Grape), partial (21%)
TC9994	7	0	3	1	-1.58496	Down	0.0482743	similar to UniRef100_A7PBZ3 Cluster: Chromosome chr2 scaffold_11, whole genome shotgun sequence; n=1; Vitis vinifera|Rep: Chromosome chr2 scaffold_11, whole genome shotgun sequence - Vitis vinifera (Grape), partial (42%)
TC3602	8	0	3	1	-1.58496	Down	0.0482743	similar to UniRef100_A7PJ44 Cluster: Chromosome chr12 scaffold_18, whole genome shotgun sequence; n=1; Vitis vinifera|Rep: Chromosome chr12 scaffold_18, whole genome shotgun sequence - Vitis vinifera (Grape), partial (53%)
TC367	8	0	3	1	-1.58496	Down	0.0482743	UniRef100_Q09MC6 Cluster: NAD(P)H-quinone oxidoreductase chain 4, chloroplast (NAD(P)H dehydrogenase, chain 4); n=1; Citrus sinensis|Rep: NAD(P)H-quinone oxidoreductase chain 4, chloroplast (NAD(P)H dehydrogenase, chain 4) - Citrus sinensis (Sweet orange), partial (87%)
CF832754	7	0	3	1	-1.58496	Down	0.0482743	similar to UniRef100_A7QYR6 Cluster: Chromosome chr5 scaffold_253, whole genome shotgun sequence; n=1; Vitis vinifera|Rep: Chromosome chr5 scaffold_253, whole genome shotgun sequence - Vitis vinifera (Grape), partial (53%)
EY693686	7	4	3	1	-1.58496	Down	0.0482743	similar to UniRef100_A7Q0P3 Cluster: Chromosome chr7 scaffold_42, whole genome shotgun sequence; n=1; Vitis vinifera|Rep: Chromosome chr7 scaffold_42, whole genome shotgun sequence - Vitis vinifera (Grape), partial (21%)
EY650150	7	3	3	1	-1.58496	Down	0.0482743	similar to UniRef100_Q9FI74 Cluster: Mutator-like transposase-like protein; n=1; Arabidopsis thaliana|Rep: Mutator-like transposase-like protein - Arabidopsis thaliana (Mouse-ear cress), partial (13%)
959	7	5	3	1	-1.58496	Down	0.0482743	-
TC5414	7	0	3	1	-1.58496	Down	0.0482743	similar to UniRef100_A7QU88 Cluster: Chromosome chr2 scaffold_176, whole genome shotgun sequence; n=1; Vitis vinifera|Rep: Chromosome chr2 scaffold_176, whole genome shotgun sequence - Vitis vinifera (Grape), partial (71%)
TC19821	7	5	3	1	-1.58496	Down	0.0482743	similar to UniRef100_Q06802 Cluster: Extensin; n=1; Nicotiana tabacum|Rep: Extensin - Nicotiana tabacum (Common tobacco), partial (66%)
EY718301	7	5	3	1	-1.58496	Down	0.0482743	similar to UniRef100_A7PDP8 Cluster: Chromosome chr11 scaffold_13, whole genome shotgun sequence; n=1; Vitis vinifera|Rep: Chromosome chr11 scaffold_13, whole genome shotgun sequence - Vitis vinifera (Grape), partial (10%)
EY655809	8	3	3	1	-1.58496	Down	0.0482743	similar to UniRef100_A7PIU1 Cluster: Chromosome chr13 scaffold_17, whole genome shotgun sequence; n=1; Vitis vinifera|Rep: Chromosome chr13 scaffold_17, whole genome shotgun sequence - Vitis vinifera (Grape), partial (5%)
CV712405	7	5	3	1	-1.58496	Down	0.0482743	homologue to UniRef100_Q41133 Cluster: Biotin carboxylase; n=1; Ricinus communis|Rep: Biotin carboxylase - Ricinus communis (Castor bean), partial (84%)
EY738692	7	0	3	1	-1.58496	Down	0.0482743	similar to UniRef100_A2QQW4 Cluster: Contig An08c0110, complete genome; n=1; Aspergillus niger|Rep: Contig An08c0110, complete genome - Aspergillus niger, partial (6%)
CN187167	7	3	3	1	-1.58496	Down	0.0482743	similar to UniRef100_A7P263 Cluster: Chromosome chr19 scaffold_4, whole genome shotgun sequence; n=1; Vitis vinifera|Rep: Chromosome chr19 scaffold_4, whole genome shotgun sequence - Vitis vinifera (Grape), partial (11%)
EY691456	7	0	3	1	-1.58496	Down	0.0482743	UniRef100_Q3LUM1 Cluster: Elongation factor 1-alpha; n=1; Gossypium hirsutum|Rep: Elongation factor 1-alpha - Gossypium hirsutum (Upland cotton) (Gossypium mexicanum), partial (7%)
TC9610	7	0	3	1	-1.58496	Down	0.0482743	-
TC219	7	5	3	1	-1.58496	Down	0.0482743	homologue to UniRef100_Q9M729 Cluster: Actin; n=1; Vigna radiata var. radiata|Rep: Actin - Phaseolus aureus (Mung bean) (Vigna radiata), complete
CX673513	7	0	3	1	-1.58496	Down	0.0482743	weakly similar to UniRef100_A7Q0E4 Cluster: Chromosome chr7 scaffold_42, whole genome shotgun sequence; n=1; Vitis vinifera|Rep: Chromosome chr7 scaffold_42, whole genome shotgun sequence - Vitis vinifera (Grape), partial (31%)
TC8210	8	5	3	1	-1.58496	Down	0.0482743	similar to UniRef100_A7Q7C6 Cluster: Chromosome chr18 scaffold_59, whole genome shotgun sequence; n=1; Vitis vinifera|Rep: Chromosome chr18 scaffold_59, whole genome shotgun sequence - Vitis vinifera (Grape), partial (20%)
TC14462	8	5	3	1	-1.58496	Down	0.0482743	similar to UniRef100_A7QYI2 Cluster: Chromosome undetermined scaffold_247, whole genome shotgun sequence; n=1; Vitis vinifera|Rep: Chromosome undetermined scaffold_247, whole genome shotgun sequence - Vitis vinifera (Grape), partial (54%)
CN184135	8	4	3	1	-1.58496	Down	0.0482743	similar to UniRef100_A7QR15 Cluster: Chromosome undetermined scaffold_147, whole genome shotgun sequence; n=1; Vitis vinifera|Rep: Chromosome undetermined scaffold_147, whole genome shotgun sequence - Vitis vinifera (Grape), partial (24%)
TC21147	7	5	3	1	-1.58496	Down	0.0482743	similar to UniRef100_A7R1M1 Cluster: Chromosome undetermined scaffold_363, whole genome shotgun sequence; n=2; Vitis vinifera|Rep: Chromosome undetermined scaffold_363, whole genome shotgun sequence - Vitis vinifera (Grape), partial (11%)
TC9742	7	4	3	1	-1.58496	Down	0.0482743	similar to UniRef100_A7PWH9 Cluster: Chromosome chr8 scaffold_34, whole genome shotgun sequence; n=1; Vitis vinifera|Rep: Chromosome chr8 scaffold_34, whole genome shotgun sequence - Vitis vinifera (Grape), partial (75%)
TC22702	8	5	3	1	-1.58496	Down	0.0482743	similar to UniRef100_Q7QGB9 Cluster: AGAP009400-PA; n=1; Anopheles gambiae str. PEST|Rep: AGAP009400-PA - Anopheles gambiae str. PEST, partial (3%)
EY707192	7	3	3	1	-1.58496	Down	0.0482743	weakly similar to UniRef100_Q84U00 Cluster: Ser-thr protein kinase; n=1; Gossypium hirsutum|Rep: Ser-thr protein kinase - Gossypium hirsutum (Upland cotton) (Gossypium mexicanum), partial (19%)
TC25450	7	4	3	1	-1.58496	Down	0.0482743	-
TC15664	7	5	3	1	-1.58496	Down	0.0482743	similar to UniRef100_A7Q9G8 Cluster: Chromosome chr19 scaffold_66, whole genome shotgun sequence; n=1; Vitis vinifera|Rep: Chromosome chr19 scaffold_66, whole genome shotgun sequence - Vitis vinifera (Grape), partial (29%)
CF653160	7	5	3	1	-1.58496	Down	0.0482743	similar to UniRef100_A7NXK6 Cluster: Chromosome chr5 scaffold_2, whole genome shotgun sequence; n=1; Vitis vinifera|Rep: Chromosome chr5 scaffold_2, whole genome shotgun sequence - Vitis vinifera (Grape), partial (8%)
EY682681	7	0	3	1	-1.58496	Down	0.0482743	similar to UniRef100_Q2UUW6 Cluster: Predicted protein; n=1; Aspergillus oryzae|Rep: Predicted protein - Aspergillus oryzae, partial (6%)
EY715792	7	3	3	1	-1.58496	Down	0.0482743	homologue to UniRef100_A7QRM1 Cluster: Chromosome undetermined scaffold_151, whole genome shotgun sequence; n=1; Vitis vinifera|Rep: Chromosome undetermined scaffold_151, whole genome shotgun sequence - Vitis vinifera (Grape), partial (38%)
TC9380	7	5	3	1	-1.58496	Down	0.0482743	similar to UniRef100_A7PYF8 Cluster: Chromosome chr15 scaffold_37, whole genome shotgun sequence; n=1; Vitis vinifera|Rep: Chromosome chr15 scaffold_37, whole genome shotgun sequence - Vitis vinifera (Grape), partial (82%)
EY683762	7	4	3	1	-1.58496	Down	0.0482743	similar to UniRef100_A7QAJ8 Cluster: Chromosome undetermined scaffold_71, whole genome shotgun sequence; n=1; Vitis vinifera|Rep: Chromosome undetermined scaffold_71, whole genome shotgun sequence - Vitis vinifera (Grape), partial (31%)
CV717730	7	0	3	1	-1.58496	Down	0.0482743	similar to UniRef100_Q9ATF4 Cluster: Ribosomal protein L33; n=1; Castanea sativa|Rep: Ribosomal protein L33 - Castanea sativa (Sweet chestnut), partial (55%)
CF505919	7	5	3	1	-1.58496	Down	0.0482743	similar to UniRef100_A7PWT9 Cluster: Chromosome chr19 scaffold_35, whole genome shotgun sequence; n=1; Vitis vinifera|Rep: Chromosome chr19 scaffold_35, whole genome shotgun sequence - Vitis vinifera (Grape), partial (19%)
EY746957	7	3	3	1	-1.58496	Down	0.0482743	homologue to UniRef100_O04886 Cluster: Pectinesterase-1 precursor; n=2; Citrus|Rep: Pectinesterase-1 precursor - Citrus sinensis (Sweet orange), partial (35%)
TC16907	7	3	3	1	-1.58496	Down	0.0482743	similar to UniRef100_A7PHD6 Cluster: Chromosome chr17 scaffold_16, whole genome shotgun sequence; n=1; Vitis vinifera|Rep: Chromosome chr17 scaffold_16, whole genome shotgun sequence - Vitis vinifera (Grape), partial (36%)
CN187898	7	3	3	1	-1.58496	Down	0.0482743	similar to UniRef100_A7PZJ0 Cluster: Chromosome chr15 scaffold_40, whole genome shotgun sequence; n=1; Vitis vinifera|Rep: Chromosome chr15 scaffold_40, whole genome shotgun sequence - Vitis vinifera (Grape), partial (37%)
TC15072	8	0	3	1	-1.58496	Down	0.0482743	-
EY740913	7	4	3	1	-1.58496	Down	0.0482743	similar to UniRef100_A7PRK5 Cluster: Chromosome chr14 scaffold_27, whole genome shotgun sequence; n=1; Vitis vinifera|Rep: Chromosome chr14 scaffold_27, whole genome shotgun sequence - Vitis vinifera (Grape), partial (20%)
TC24797	8	3	3	1	-1.58496	Down	0.0482743	-
TC5879	8	4	3	1	-1.58496	Down	0.0482743	-
EH210600	8	5	3	1	-1.58496	Down	0.0482743	similar to UniRef100_Q8S9M1 Cluster: Probable plastid-lipid-associated protein 13, chloroplast precursor; n=3; Arabidopsis thaliana|Rep: Probable plastid-lipid-associated protein 13, chloroplast precursor - Arabidopsis thaliana (Mouse-ear cress), partial (14%)
CK937376	8	3	3	1	-1.58496	Down	0.0482743	similar to UniRef100_A7NVS8 Cluster: Chromosome chr18 scaffold_1, whole genome shotgun sequence; n=1; Vitis vinifera|Rep: Chromosome chr18 scaffold_1, whole genome shotgun sequence - Vitis vinifera (Grape), partial (44%)
EY682688	7	3	3	1	-1.58496	Down	0.0482743	homologue to UniRef100_A7R3J1 Cluster: Chromosome undetermined scaffold_528, whole genome shotgun sequence; n=1; Vitis vinifera|Rep: Chromosome undetermined scaffold_528, whole genome shotgun sequence - Vitis vinifera (Grape), partial (20%)
TC3121	8	0	3	1	-1.58496	Down	0.0482743	similar to UniRef100_A1YGR1 Cluster: Glycosyltransferase UGT88A4; n=1; Maclura pomifera|Rep: Glycosyltransferase UGT88A4 - Maclura pomifera (Osage orange), partial (12%)
EY710741	7	0	3	1	-1.58496	Down	0.0482743	similar to UniRef100_Q2HU31 Cluster: Glycoside hydrolase, family 18; n=1; Medicago truncatula|Rep: Glycoside hydrolase, family 18 - Medicago truncatula (Barrel medic), partial (47%)
EY673504	7	0	3	1	-1.58496	Down	0.0482743	weakly similar to UniRef100_Q1HIU5 Cluster: Ankyrin repeat BTB/POZ domain-containing protein; n=1; Populus trichocarpa|Rep: Ankyrin repeat BTB/POZ domain-containing protein - Populus trichocarpa (Western balsam poplar) (Populus balsamiferasubsp. trichocarpa), partial (11%)
EY682801	8	0	3	1	-1.58496	Down	0.0482743	homologue to UniRef100_Q39963 Cluster: Probable pyridoxal biosynthesis protein PDX1; n=1; Hevea brasiliensis|Rep: Probable pyridoxal biosynthesis protein PDX1 - Hevea brasiliensis (Para rubber tree), partial (66%)
EY676779	7	5	3	1	-1.58496	Down	0.0482743	similar to UniRef100_A7PRR3 Cluster: Chromosome chr14 scaffold_27, whole genome shotgun sequence; n=1; Vitis vinifera|Rep: Chromosome chr14 scaffold_27, whole genome shotgun sequence - Vitis vinifera (Grape), partial (5%)
TC5627	8	4	3	1	-1.58496	Down	0.0482743	similar to UniRef100_A7PF40 Cluster: Chromosome chr11 scaffold_13, whole genome shotgun sequence; n=1; Vitis vinifera|Rep: Chromosome chr11 scaffold_13, whole genome shotgun sequence - Vitis vinifera (Grape), partial (59%)
CX075217	7	0	3	1	-1.58496	Down	0.0482743	similar to UniRef100_A7Q4B8 Cluster: Chromosome chr9 scaffold_49, whole genome shotgun sequence; n=1; Vitis vinifera|Rep: Chromosome chr9 scaffold_49, whole genome shotgun sequence - Vitis vinifera (Grape), partial (42%)
TC16971	7	4	3	1	-1.58496	Down	0.0482743	similar to UniRef100_A7NYD2 Cluster: Chromosome chr6 scaffold_3, whole genome shotgun sequence; n=1; Vitis vinifera|Rep: Chromosome chr6 scaffold_3, whole genome shotgun sequence - Vitis vinifera (Grape), partial (38%)
EY745747	8	4	3	1	-1.58496	Down	0.0482743	homologue to UniRef100_A5B989 Cluster: T-complex protein 1, delta subunit; n=1; Vitis vinifera|Rep: T-complex protein 1, delta subunit - Vitis vinifera (Grape), partial (21%)
CX674946	8	0	3	1	-1.58496	Down	0.0482743	similar to UniRef100_A6N0X3 Cluster: 60S ribosomal protein l7-1; n=4; Oryza sativa|Rep: 60S ribosomal protein l7-1 - Oryza sativa subsp. indica (Rice), partial (46%)
EY751334	7	5	3	1	-1.58496	Down	0.0482743	similar to UniRef100_A7QIX1 Cluster: Chromosome chr2 scaffold_105, whole genome shotgun sequence; n=1; Vitis vinifera|Rep: Chromosome chr2 scaffold_105, whole genome shotgun sequence - Vitis vinifera (Grape), partial (18%)
EY668056	7	0	3	1	-1.58496	Down	0.0482743	homologue to UniRef100_A7QP85 Cluster: Chromosome chr1 scaffold_136, whole genome shotgun sequence; n=1; Vitis vinifera|Rep: Chromosome chr1 scaffold_136, whole genome shotgun sequence - Vitis vinifera (Grape), partial (81%)
TC21894	8	0	3	1	-1.58496	Down	0.0482743	similar to UniRef100_A7QWW6 Cluster: Chromosome chr13 scaffold_210, whole genome shotgun sequence; n=1; Vitis vinifera|Rep: Chromosome chr13 scaffold_210, whole genome shotgun sequence - Vitis vinifera (Grape), partial (67%)
TC21093	7	4	3	1	-1.58496	Down	0.0482743	similar to UniRef100_Q0JEP5 Cluster: Os04g0224900 protein; n=2; Oryza sativa Japonica Group|Rep: Os04g0224900 protein - Oryza sativa subsp. japonica (Rice), partial (90%)
EY685869	8	3	3	1	-1.58496	Down	0.0482743	homologue to UniRef100_A7PD59 Cluster: Chromosome chr17 scaffold_12, whole genome shotgun sequence; n=1; Vitis vinifera|Rep: Chromosome chr17 scaffold_12, whole genome shotgun sequence - Vitis vinifera (Grape), partial (95%)
EY673783	8	4	3	1	-1.58496	Down	0.0482743	similar to UniRef100_A7PL07 Cluster: Chromosome chr7 scaffold_20, whole genome shotgun sequence; n=1; Vitis vinifera|Rep: Chromosome chr7 scaffold_20, whole genome shotgun sequence - Vitis vinifera (Grape), partial (29%)
EY660418	7	4	3	1	-1.58496	Down	0.0482743	similar to UniRef100_Q8LDV3 Cluster: Uncharacterized protein At4g13200, chloroplast precursor; n=1; Arabidopsis thaliana|Rep: Uncharacterized protein At4g13200, chloroplast precursor - Arabidopsis thaliana (Mouse-ear cress), partial (42%)
TC22050	8	0	3	1	-1.58496	Down	0.0482743	-
EY739350	7	0	3	1	-1.58496	Down	0.0482743	similar to UniRef100_A8MYP0 Cluster: Uncharacterized protein ENSP00000382699; n=1; Homo sapiens|Rep: Uncharacterized protein ENSP00000382699 - Homo sapiens (Human), partial (37%)
CV716736	7	4	3	1	-1.58496	Down	0.0482743	similar to UniRef100_A7PUK7 Cluster: Chromosome chr7 scaffold_31, whole genome shotgun sequence; n=1; Vitis vinifera|Rep: Chromosome chr7 scaffold_31, whole genome shotgun sequence - Vitis vinifera (Grape), partial (59%)
TC24207	8	3	3	1	-1.58496	Down	0.0482743	similar to UniRef100_Q105A2 Cluster: Isoamylase isoform 1; n=1; Pisum sativum|Rep: Isoamylase isoform 1 - Pisum sativum (Garden pea), partial (43%)
TC20177	8	0	3	1	-1.58496	Down	0.0482743	similar to UniRef100_A7QMU2 Cluster: Chromosome chr14 scaffold_128, whole genome shotgun sequence; n=1; Vitis vinifera|Rep: Chromosome chr14 scaffold_128, whole genome shotgun sequence - Vitis vinifera (Grape), partial (16%)
TC25951	8	3	3	1	-1.58496	Down	0.0482743	similar to UniRef100_A7P8G2 Cluster: Chromosome chr3 scaffold_8, whole genome shotgun sequence; n=1; Vitis vinifera|Rep: Chromosome chr3 scaffold_8, whole genome shotgun sequence - Vitis vinifera (Grape), partial (48%)
EY751047	8	5	3	1	-1.58496	Down	0.0482743	similar to UniRef100_A7NVJ1 Cluster: Chromosome chr18 scaffold_1, whole genome shotgun sequence; n=1; Vitis vinifera|Rep: Chromosome chr18 scaffold_1, whole genome shotgun sequence - Vitis vinifera (Grape), partial (29%)
EY749742	8	5	3	1	-1.58496	Down	0.0482743	weakly similar to UniRef100_UPI000034F0B9 Cluster: alcohol oxidase-related; n=1; Arabidopsis thaliana|Rep: alcohol oxidase-related - Arabidopsis thaliana, partial (12%)
CX050160	7	0	3	1	-1.58496	Down	0.0482743	similar to UniRef100_A7QSS1 Cluster: Chromosome chr4 scaffold_162, whole genome shotgun sequence; n=1; Vitis vinifera|Rep: Chromosome chr4 scaffold_162, whole genome shotgun sequence - Vitis vinifera (Grape), partial (24%)
TC25925	7	0	3	1	-1.58496	Down	0.0482743	similar to UniRef100_A7NZU7 Cluster: Chromosome chr6 scaffold_3, whole genome shotgun sequence; n=1; Vitis vinifera|Rep: Chromosome chr6 scaffold_3, whole genome shotgun sequence - Vitis vinifera (Grape), partial (30%)
CX074291	7	0	3	1	-1.58496	Down	0.0482743	similar to UniRef100_A7Q2H6 Cluster: Chromosome chr1 scaffold_46, whole genome shotgun sequence; n=1; Vitis vinifera|Rep: Chromosome chr1 scaffold_46, whole genome shotgun sequence - Vitis vinifera (Grape), partial (19%)
EY658249	8	0	3	1	-1.58496	Down	0.0482743	weakly similar to UniRef100_A7PI87 Cluster: Chromosome chr13 scaffold_17, whole genome shotgun sequence; n=1; Vitis vinifera|Rep: Chromosome chr13 scaffold_17, whole genome shotgun sequence - Vitis vinifera (Grape), partial (9%)
EY656412	7	0	3	1	-1.58496	Down	0.0482743	similar to UniRef100_A7PU24 Cluster: Chromosome chr7 scaffold_31, whole genome shotgun sequence; n=1; Vitis vinifera|Rep: Chromosome chr7 scaffold_31, whole genome shotgun sequence - Vitis vinifera (Grape), partial (50%)
TC24224	7	0	3	1	-1.58496	Down	0.0482743	similar to UniRef100_A7R061 Cluster: Chromosome chr10 scaffold_297, whole genome shotgun sequence; n=1; Vitis vinifera|Rep: Chromosome chr10 scaffold_297, whole genome shotgun sequence - Vitis vinifera (Grape), partial (55%)
TC3513	7	5	3	1	-1.58496	Down	0.0482743	similar to UniRef100_A7QGV8 Cluster: Chromosome chr16 scaffold_94, whole genome shotgun sequence; n=1; Vitis vinifera|Rep: Chromosome chr16 scaffold_94, whole genome shotgun sequence - Vitis vinifera (Grape), partial (60%)
TC4970	8	5	3	1	-1.58496	Down	0.0482743	similar to UniRef100_A7PM56 Cluster: Chromosome chr14 scaffold_21, whole genome shotgun sequence; n=1; Vitis vinifera|Rep: Chromosome chr14 scaffold_21, whole genome shotgun sequence - Vitis vinifera (Grape), partial (57%)
TC8702	7	3	3	1	-1.58496	Down	0.0482743	similar to UniRef100_A7PGG1 Cluster: Chromosome chr17 scaffold_16, whole genome shotgun sequence; n=1; Vitis vinifera|Rep: Chromosome chr17 scaffold_16, whole genome shotgun sequence - Vitis vinifera (Grape), partial (35%)
CX053464	8	5	3	1	-1.58496	Down	0.0482743	homologue to UniRef100_A7QI71 Cluster: Chromosome chr17 scaffold_101, whole genome shotgun sequence; n=1; Vitis vinifera|Rep: Chromosome chr17 scaffold_101, whole genome shotgun sequence - Vitis vinifera (Grape), partial (73%)
TC1106	7	4	3	1	-1.58496	Down	0.0482743	similar to UniRef100_O80845 Cluster: Expressed protein; n=2; Arabidopsis thaliana|Rep: Expressed protein - Arabidopsis thaliana (Mouse-ear cress), partial (98%)
TC15241	7	0	3	1	-1.58496	Down	0.0482743	homologue to UniRef100_Q9S7B5 Cluster: Threonine synthase, chloroplast precursor; n=1; Arabidopsis thaliana|Rep: Threonine synthase, chloroplast precursor - Arabidopsis thaliana (Mouse-ear cress), partial (53%)
EY728460	7	0	3	1	-1.58496	Down	0.0482743	similar to UniRef100_A7QQC1 Cluster: Chromosome undetermined scaffold_141, whole genome shotgun sequence; n=1; Vitis vinifera|Rep: Chromosome undetermined scaffold_141, whole genome shotgun sequence - Vitis vinifera (Grape), partial (12%)
TC3610	8	0	3	1	-1.58496	Down	0.0482743	-
TC10092	7	3	3	1	-1.58496	Down	0.0482743	similar to UniRef100_A7P4T7 Cluster: Chromosome chr4 scaffold_6, whole genome shotgun sequence; n=1; Vitis vinifera|Rep: Chromosome chr4 scaffold_6, whole genome shotgun sequence - Vitis vinifera (Grape), partial (86%)
TC21619	7	5	3	1	-1.58496	Down	0.0482743	similar to UniRef100_A7QIJ8 Cluster: Chromosome chr9 scaffold_104, whole genome shotgun sequence; n=1; Vitis vinifera|Rep: Chromosome chr9 scaffold_104, whole genome shotgun sequence - Vitis vinifera (Grape), partial (26%)
TC1347	8	5	3	1	-1.58496	Down	0.0482743	weakly similar to UniRef100_Q9AYM8 Cluster: CPRD2 protein; n=1; Vigna unguiculata|Rep: CPRD2 protein - Vigna unguiculata (Cowpea), partial (28%)
TC16382	7	0	3	1	-1.58496	Down	0.0482743	-
TC2667	7	0	3	1	-1.58496	Down	0.0482743	similar to UniRef100_A7Q0F6 Cluster: Chromosome chr7 scaffold_42, whole genome shotgun sequence; n=1; Vitis vinifera|Rep: Chromosome chr7 scaffold_42, whole genome shotgun sequence - Vitis vinifera (Grape), partial (19%)
EY727849	7	3	3	1	-1.58496	Down	0.0482743	similar to UniRef100_Q95FB7 Cluster: Maturase K; n=1; Plagiochasma rupestre|Rep: Maturase K - Plagiochasma rupestre (Liverwort), partial (7%)
CN191998	7	5	3	1	-1.58496	Down	0.0482743	-
EY730072	8	0	3	1	-1.58496	Down	0.0482743	similar to UniRef100_A7PLE9 Cluster: Chromosome chr7 scaffold_20, whole genome shotgun sequence; n=1; Vitis vinifera|Rep: Chromosome chr7 scaffold_20, whole genome shotgun sequence - Vitis vinifera (Grape), partial (34%)
TC156	8	0	3	1	-1.58496	Down	0.0482743	homologue to UniRef100_Q96035 Cluster: Cytochrome oxidase subunit 3; n=1; Magnolia grandiflora|Rep: Cytochrome oxidase subunit 3 - Magnolia grandiflora (Southern magnolia), partial (89%)
TC8939	7	4	3	1	-1.58496	Down	0.0482743	homologue to UniRef100_Q1M0P1 Cluster: UDP-glucuronic acid decarboxylase 2; n=1; Populus tomentosa|Rep: UDP-glucuronic acid decarboxylase 2 - Populus tomentosa (Chinese white poplar), partial (51%)
EY663308	7	3	3	1	-1.58496	Down	0.0482743	similar to UniRef100_A7PIX3 Cluster: Chromosome chr13 scaffold_17, whole genome shotgun sequence; n=1; Vitis vinifera|Rep: Chromosome chr13 scaffold_17, whole genome shotgun sequence - Vitis vinifera (Grape), partial (88%)
TC19845	8	5	3	1	-1.58496	Down	0.0482743	similar to UniRef100_A7PTM4 Cluster: Chromosome undetermined scaffold_30, whole genome shotgun sequence; n=2; Vitis vinifera|Rep: Chromosome undetermined scaffold_30, whole genome shotgun sequence - Vitis vinifera (Grape), partial (74%)
EY751882	7	5	3	1	-1.58496	Down	0.0482743	-
EY702741	7	0	3	1	-1.58496	Down	0.0482743	similar to UniRef100_Q84VX9 Cluster: At4g08320; n=1; Arabidopsis thaliana|Rep: At4g08320 - Arabidopsis thaliana (Mouse-ear cress), partial (29%)
TC14391	7	4	3	1	-1.58496	Down	0.0482743	-
TC13007	8	5	3	1	-1.58496	Down	0.0482743	similar to UniRef100_A7PKX1 Cluster: Chromosome chr7 scaffold_20, whole genome shotgun sequence; n=1; Vitis vinifera|Rep: Chromosome chr7 scaffold_20, whole genome shotgun sequence - Vitis vinifera (Grape), partial (29%)
CN189345	7	3	3	1	-1.58496	Down	0.0482743	similar to UniRef100_A7PF89 Cluster: Chromosome chr11 scaffold_13, whole genome shotgun sequence; n=2; Vitis vinifera|Rep: Chromosome chr11 scaffold_13, whole genome shotgun sequence - Vitis vinifera (Grape), partial (11%)
DN620059	7	0	3	1	-1.58496	Down	0.0482743	similar to UniRef100_A7Q431 Cluster: Chromosome chr13 scaffold_48, whole genome shotgun sequence; n=1; Vitis vinifera|Rep: Chromosome chr13 scaffold_48, whole genome shotgun sequence - Vitis vinifera (Grape), partial (4%)
TC23620	8	0	3	1	-1.58496	Down	0.0482743	homologue to UniRef100_Q9ZSW9 Cluster: Translationally-controlled tumor protein homolog; n=1; Hevea brasiliensis|Rep: Translationally-controlled tumor protein homolog - Hevea brasiliensis (Para rubber tree), partial (84%)
EY704903	8	3	3	1	-1.58496	Down	0.0482743	similar to UniRef100_A7PTC2 Cluster: Chromosome chr8 scaffold_29, whole genome shotgun sequence; n=1; Vitis vinifera|Rep: Chromosome chr8 scaffold_29, whole genome shotgun sequence - Vitis vinifera (Grape), partial (35%)
EY703564	8	0	3	1	-1.58496	Down	0.0482743	similar to UniRef100_A7PQ60 Cluster: Chromosome chr18 scaffold_24, whole genome shotgun sequence; n=1; Vitis vinifera|Rep: Chromosome chr18 scaffold_24, whole genome shotgun sequence - Vitis vinifera (Grape), partial (46%)
TC16657	8	4	3	1	-1.58496	Down	0.0482743	homologue to UniRef100_A7NX31 Cluster: Chromosome chr5 scaffold_2, whole genome shotgun sequence; n=1; Vitis vinifera|Rep: Chromosome chr5 scaffold_2, whole genome shotgun sequence - Vitis vinifera (Grape), partial (15%)
TC3938	7	4	3	1	-1.58496	Down	0.0482743	similar to UniRef100_Q2HT01 Cluster: Protein kinase; Calcium-binding EF-hand; n=1; Medicago truncatula|Rep: Protein kinase; Calcium-binding EF-hand - Medicago truncatula (Barrel medic), partial (11%)
CF505957	8	5	3	1	-1.58496	Down	0.0482743	similar to UniRef100_A7PSY5 Cluster: Chromosome chr8 scaffold_29, whole genome shotgun sequence; n=1; Vitis vinifera|Rep: Chromosome chr8 scaffold_29, whole genome shotgun sequence - Vitis vinifera (Grape), partial (7%)
TC16624	7	3	3	1	-1.58496	Down	0.0482743	similar to UniRef100_A7Q9W5 Cluster: Chromosome chr8 scaffold_68, whole genome shotgun sequence; n=1; Vitis vinifera|Rep: Chromosome chr8 scaffold_68, whole genome shotgun sequence - Vitis vinifera (Grape), partial (34%)
CF835474	7	0	3	1	-1.58496	Down	0.0482743	similar to UniRef100_Q9XH72 Cluster: Porin; n=1; Prunus armeniaca|Rep: Porin - Prunus armeniaca (Apricot), partial (51%)
CX043348	8	4	3	1	-1.58496	Down	0.0482743	homologue to UniRef100_Q5C609 Cluster: SJCHGC04239 protein; n=1; Schistosoma japonicum|Rep: SJCHGC04239 protein - Schistosoma japonicum (Blood fluke), partial (6%)
TC3660	8	4	3	1	-1.58496	Down	0.0482743	similar to UniRef100_A7QB80 Cluster: Chromosome chr4 scaffold_73, whole genome shotgun sequence; n=1; Vitis vinifera|Rep: Chromosome chr4 scaffold_73, whole genome shotgun sequence - Vitis vinifera (Grape), partial (37%)
CF505413	7	0	3	1	-1.58496	Down	0.0482743	weakly similar to UniRef100_A7P258 Cluster: Chromosome chr19 scaffold_4, whole genome shotgun sequence; n=1; Vitis vinifera|Rep: Chromosome chr19 scaffold_4, whole genome shotgun sequence - Vitis vinifera (Grape), partial (5%)
TC4578	7	4	3	1	-1.58496	Down	0.0482743	similar to UniRef100_A7P982 Cluster: Chromosome chr3 scaffold_8, whole genome shotgun sequence; n=1; Vitis vinifera|Rep: Chromosome chr3 scaffold_8, whole genome shotgun sequence - Vitis vinifera (Grape), partial (76%)
CX077483	8	3	3	1	-1.58496	Down	0.0482743	weakly similar to UniRef100_A7PNX0 Cluster: Chromosome chr8 scaffold_23, whole genome shotgun sequence; n=1; Vitis vinifera|Rep: Chromosome chr8 scaffold_23, whole genome shotgun sequence - Vitis vinifera (Grape), partial (37%)
TC12707	8	0	3	1	-1.58496	Down	0.0482743	homologue to UniRef100_A7QFG3 Cluster: Chromosome chr8 scaffold_88, whole genome shotgun sequence; n=1; Vitis vinifera|Rep: Chromosome chr8 scaffold_88, whole genome shotgun sequence - Vitis vinifera (Grape), partial (47%)
CX045536	7	0	3	1	-1.58496	Down	0.0482743	similar to UniRef100_A7PMP1 Cluster: Chromosome chr14 scaffold_21, whole genome shotgun sequence; n=1; Vitis vinifera|Rep: Chromosome chr14 scaffold_21, whole genome shotgun sequence - Vitis vinifera (Grape), partial (42%)
TC2035	8	139	3	38	3.66297	Up	0.0483434	homologue to UniRef100_A7QIM4 Cluster: Chromosome chr9 scaffold_104, whole genome shotgun sequence; n=1; Vitis vinifera|Rep: Chromosome chr9 scaffold_104, whole genome shotgun sequence - Vitis vinifera (Grape), partial (98%)
EY697944	0	60	1	16	4	Up	0.0483977	similar to UniRef100_A7Q1T7 Cluster: Chromosome chr7 scaffold_44, whole genome shotgun sequence; n=1; Vitis vinifera|Rep: Chromosome chr7 scaffold_44, whole genome shotgun sequence - Vitis vinifera (Grape), partial (47%)
EY728167	0	59	1	16	4	Up	0.0483977	similar to UniRef100_Q6SJQ9 Cluster: TFIID component TAF2; n=1; Arabidopsis thaliana|Rep: TFIID component TAF2 - Arabidopsis thaliana (Mouse-ear cress), partial (9%)
TC15010	0	60	1	16	4	Up	0.0483977	similar to UniRef100_UPI000034ED95 Cluster: OVA4 (OVULE ABORTION 4); ATP binding / aminoacyl-tRNA ligase; n=1; Arabidopsis thaliana|Rep: OVA4 (OVULE ABORTION 4); ATP binding / aminoacyl-tRNA ligase - Arabidopsis thaliana, partial (69%)
EY664349	0	60	1	16	4	Up	0.0483977	weakly similar to UniRef100_A7Q5Z1 Cluster: Chromosome chr14 scaffold_54, whole genome shotgun sequence; n=1; Vitis vinifera|Rep: Chromosome chr14 scaffold_54, whole genome shotgun sequence - Vitis vinifera (Grape), partial (47%)
TC13358	3	58	1	16	4	Up	0.0483977	similar to UniRef100_A9PL11 Cluster: Plastid serine hydroxymethyltransferase; n=1; Populus tremuloides|Rep: Plastid serine hydroxymethyltransferase - Populus tremuloides (Quaking aspen), partial (57%)
TC25793	0	59	1	16	4	Up	0.0483977	similar to UniRef100_UPI000016325B Cluster: protein kinase family protein; n=1; Arabidopsis thaliana|Rep: protein kinase family protein - Arabidopsis thaliana, partial (14%)
TC23569	0	57	1	16	4	Up	0.0483977	-
TC9964	0	57	1	16	4	Up	0.0483977	similar to UniRef100_A7QSR5 Cluster: Chromosome chr4 scaffold_162, whole genome shotgun sequence; n=1; Vitis vinifera|Rep: Chromosome chr4 scaffold_162, whole genome shotgun sequence - Vitis vinifera (Grape), partial (9%)
TC13431	23	9	9	2	-2.16993	Down	0.0484339	similar to UniRef100_A7QGW9 Cluster: Chromosome chr16 scaffold_94, whole genome shotgun sequence; n=1; Vitis vinifera|Rep: Chromosome chr16 scaffold_94, whole genome shotgun sequence - Vitis vinifera (Grape), partial (41%)
CX671501	24	6	9	2	-2.16993	Down	0.0484339	similar to UniRef100_A4LAP6 Cluster: BRI1 protein; n=1; Solanum tuberosum|Rep: BRI1 protein - Solanum tuberosum (Potato), partial (7%)
TC16496	24	7	9	2	-2.16993	Down	0.0484339	similar to UniRef100_A7QJ61 Cluster: Chromosome chr2 scaffold_105, whole genome shotgun sequence; n=1; Vitis vinifera|Rep: Chromosome chr2 scaffold_105, whole genome shotgun sequence - Vitis vinifera (Grape), partial (42%)
TC24066	22	7	9	2	-2.16993	Down	0.0484339	similar to UniRef100_A7P8N5 Cluster: Chromosome chr3 scaffold_8, whole genome shotgun sequence; n=1; Vitis vinifera|Rep: Chromosome chr3 scaffold_8, whole genome shotgun sequence - Vitis vinifera (Grape), partial (10%)
TC16469	23	7	9	2	-2.16993	Down	0.0484339	-
TC12562	23	8	9	2	-2.16993	Down	0.0484339	weakly similar to UniRef100_A7P0G8 Cluster: Chromosome chr19 scaffold_4, whole genome shotgun sequence; n=1; Vitis vinifera|Rep: Chromosome chr19 scaffold_4, whole genome shotgun sequence - Vitis vinifera (Grape), partial (39%)
CB292409	23	6	9	2	-2.16993	Down	0.0484339	weakly similar to UniRef100_A7P9Q8 Cluster: Chromosome chr3 scaffold_8, whole genome shotgun sequence; n=2; Vitis vinifera|Rep: Chromosome chr3 scaffold_8, whole genome shotgun sequence - Vitis vinifera (Grape), partial (33%)
EY713383	23	9	9	2	-2.16993	Down	0.0484339	similar to UniRef100_Q2PQA6 Cluster: ZTL; n=1; Ipomoea nil|Rep: ZTL - Ipomoea nil (Japanese morning glory) (Pharbitis nil), partial (39%)
TC9655	22	6	9	2	-2.16993	Down	0.0484339	UniRef100_P08903 Cluster: Histone H3.2; n=1; Encephalartos altensteinii|Rep: Histone H3.2 - Encephalartos altensteinii (Altenstein's bread tree) (Cycad), complete
EY755747	23	9	9	2	-2.16993	Down	0.0484339	weakly similar to UniRef100_A7P637 Cluster: Chromosome chr4 scaffold_6, whole genome shotgun sequence; n=1; Vitis vinifera|Rep: Chromosome chr4 scaffold_6, whole genome shotgun sequence - Vitis vinifera (Grape), partial (35%)
TC18040	32	11	13	3	-2.11548	Down	0.0485114	similar to UniRef100_A7QJR6 Cluster: Chromosome undetermined scaffold_107, whole genome shotgun sequence; n=1; Vitis vinifera|Rep: Chromosome undetermined scaffold_107, whole genome shotgun sequence - Vitis vinifera (Grape), partial (38%)
CF835811	165	52	65	14	-2.21501	Down	0.0487527	similar to UniRef100_Q71F45 Cluster: Eukaryotic translation initiation factor 5A isoform VII; n=1; Hevea brasiliensis|Rep: Eukaryotic translation initiation factor 5A isoform VII - Hevea brasiliensis (Para rubber tree), partial (38%)

## Sheet: 150 DAF p<0.05
Gene	Raw Frequency in WT	Raw Frequency in MT	TPM-WT	TPM-MT	Log2Ratio (MT/WT)	Regulation mode	P-Value	Gene Description
TC5370	0	243	1	81	6.33985	Up	0	similar to UniRef100_A5HIJ5 Cluster: Cysteine protease Cp5; n=1; Actinidia deliciosa|Rep: Cysteine protease Cp5 - Actinidia deliciosa (Kiwi), partial (70%)
TC5543	0	201	1	67	6.06609	Up	0	similar to UniRef100_A7P695 Cluster: Chromosome chr9 scaffold_7, whole genome shotgun sequence; n=1; Vitis vinifera|Rep: Chromosome chr9 scaffold_7, whole genome shotgun sequence - Vitis vinifera (Grape), partial (25%)
TC9862	3	156	1	52	5.70044	Up	0	similar to UniRef100_A7NTA7 Cluster: Chromosome chr18 scaffold_1, whole genome shotgun sequence; n=1; Vitis vinifera|Rep: Chromosome chr18 scaffold_1, whole genome shotgun sequence - Vitis vinifera (Grape), complete
EY661344	190	4147	50	1387	4.7939	Up	1.64313e-14	similar to UniRef100_Q9ZSW9 Cluster: Translationally-controlled tumor protein homolog; n=1; Hevea brasiliensis|Rep: Translationally-controlled tumor protein homolog - Hevea brasiliensis (Para rubber tree), partial (91%)
TC12069	122	4	32	1	-5	Down	1.19005e-12	weakly similar to UniRef100_O23785 Cluster: Cu/Zn superoxide dismutase; n=1; Citrus sinensis|Rep: Cu/Zn superoxide dismutase - Citrus sinensis (Sweet orange), partial (98%)
CF832073	0	52	1	17	4.08746	Up	1.08483e-07	-
TC17896	102	6	27	2	-3.75489	Down	1.29734e-07	similar to UniRef100_A7Q4C5 Cluster: Chromosome chr9 scaffold_49, whole genome shotgun sequence; n=1; Vitis vinifera|Rep: Chromosome chr9 scaffold_49, whole genome shotgun sequence - Vitis vinifera (Grape), partial (54%)
CB292347	49	366	13	122	3.2303	Up	1.72113e-07	similar to UniRef100_O80336 Cluster: Metallothionein-like protein; n=1; Citrus unshiu|Rep: Metallothionein-like protein - Citrus unshiu (Satsuma orange), partial (75%)
TC9706	0	44	1	15	3.90689	Up	3.65997e-07	similar to UniRef100_A7Q7B0 Cluster: Chromosome chr18 scaffold_59, whole genome shotgun sequence; n=1; Vitis vinifera|Rep: Chromosome chr18 scaffold_59, whole genome shotgun sequence - Vitis vinifera (Grape), partial (72%)
TC271	67	4	18	1	-4.16993	Down	5.01164e-07	weakly similar to UniRef100_Q0IN56 Cluster: Os12g0506700 protein; n=1; Oryza sativa Japonica Group|Rep: Os12g0506700 protein - Oryza sativa subsp. japonica (Rice), partial (8%)
TC13637	86	6	23	2	-3.52356	Down	7.82296e-07	similar to UniRef100_A7Q5Z4 Cluster: Chromosome chr14 scaffold_54, whole genome shotgun sequence; n=1; Vitis vinifera|Rep: Chromosome chr14 scaffold_54, whole genome shotgun sequence - Vitis vinifera (Grape), partial (79%)
TC18869	48	303	13	101	2.95777	Up	1.58344e-06	similar to UniRef100_A7Q038 Cluster: Chromosome chr8 scaffold_41, whole genome shotgun sequence; n=1; Vitis vinifera|Rep: Chromosome chr8 scaffold_41, whole genome shotgun sequence - Vitis vinifera (Grape), partial (22%)
TC19235	3	40	1	13	3.70044	Up	1.0709e-05	similar to UniRef100_A7PWD5 Cluster: Chromosome chr8 scaffold_34, whole genome shotgun sequence; n=1; Vitis vinifera|Rep: Chromosome chr8 scaffold_34, whole genome shotgun sequence - Vitis vinifera (Grape), partial (30%)
TC10841	4	40	1	13	3.70044	Up	1.0709e-05	homologue to UniRef100_Q9AT55 Cluster: S-adenosylmethionine synthetase; n=1; Elaeagnus umbellata|Rep: S-adenosylmethionine synthetase - Elaeagnus umbellata (Autumn olive), partial (50%)
EY662022	0	35	1	12	3.58496	Up	1.94486e-05	-
TC3635	649	72	171	24	-2.83289	Down	1.97426e-05	homologue to gb|AF206997.1| Poncirus trifoliata 18S ribosomal RNA gene, complete sequence, partial (50%)
TC25101	71	6	19	2	-3.24793	Down	2.34668e-05	similar to UniRef100_A7QC87 Cluster: Chromosome undetermined scaffold_77, whole genome shotgun sequence; n=1; Vitis vinifera|Rep: Chromosome undetermined scaffold_77, whole genome shotgun sequence - Vitis vinifera (Grape), partial (36%)
TC15414	25	123	7	41	2.5502	Up	3.15275e-05	similar to UniRef100_Q09083 Cluster: Hydroxyproline-rich glycoprotein precursor; n=1; Phaseolus vulgaris|Rep: Hydroxyproline-rich glycoprotein precursor - Phaseolus vulgaris (Kidney bean) (French bean), partial (15%)
TC8708	204	25	54	8	-2.75489	Down	3.38881e-05	homologue to UniRef100_Q4JIY8 Cluster: Alcohol dehydrogenase; n=2; Citrus|Rep: Alcohol dehydrogenase - Citrus paradisi (Grapefruit), complete
TC2909	4	33	1	11	3.45943	Up	3.65146e-05	similar to UniRef100_A7Q4S5 Cluster: Chromosome chr10 scaffold_50, whole genome shotgun sequence; n=1; Vitis vinifera|Rep: Chromosome chr10 scaffold_50, whole genome shotgun sequence - Vitis vinifera (Grape), partial (23%)
EY750343	12	64	3	21	2.80735	Up	5.25029e-05	similar to UniRef100_A7QJR6 Cluster: Chromosome undetermined scaffold_107, whole genome shotgun sequence; n=1; Vitis vinifera|Rep: Chromosome undetermined scaffold_107, whole genome shotgun sequence - Vitis vinifera (Grape), partial (49%)
TC12414	46	198	12	66	2.45943	Up	5.81971e-05	homologue to UniRef100_A7NW40 Cluster: Chromosome chr5 scaffold_2, whole genome shotgun sequence; n=1; Vitis vinifera|Rep: Chromosome chr5 scaffold_2, whole genome shotgun sequence - Vitis vinifera (Grape), partial (91%)
TC22998	65	6	17	2	-3.08746	Down	6.07648e-05	similar to UniRef100_A7QCE3 Cluster: Chromosome undetermined scaffold_77, whole genome shotgun sequence; n=1; Vitis vinifera|Rep: Chromosome undetermined scaffold_77, whole genome shotgun sequence - Vitis vinifera (Grape), partial (7%)
EY685059	48	0	13	1	-3.70044	Down	6.1525e-05	similar to UniRef100_A7KZP6 Cluster: SKP1 component-like 1; n=1; Humulus lupulus|Rep: SKP1 component-like 1 - Humulus lupulus (European hop), partial (36%)
DR910852	107	13	28	4	-2.80735	Down	0.000100806	homologue to UniRef100_Q7U7U8 Cluster: Sodium/glutamate symporter; n=1; Synechococcus sp. WH 8102|Rep: Sodium/glutamate symporter, partial (3%)
TC17806	44	4	12	1	-3.58496	Down	0.00010633	-
TC23269	40	4	11	1	-3.45943	Down	0.000189183	-
TC1862	41	3	11	1	-3.45943	Down	0.000189183	similar to UniRef100_A7NTQ0 Cluster: Chromosome chr18 scaffold_1, whole genome shotgun sequence; n=1; Vitis vinifera|Rep: Chromosome chr18 scaffold_1, whole genome shotgun sequence - Vitis vinifera (Grape), partial (72%)
TC25061	40	3	11	1	-3.45943	Down	0.000189183	similar to UniRef100_A7QIY6 Cluster: Chromosome chr2 scaffold_105, whole genome shotgun sequence; n=1; Vitis vinifera|Rep: Chromosome chr2 scaffold_105, whole genome shotgun sequence - Vitis vinifera (Grape), partial (16%)
TC10366	40	0	11	1	-3.45943	Down	0.000189183	similar to UniRef100_A7R076 Cluster: Chromosome undetermined scaffold_298, whole genome shotgun sequence; n=1; Vitis vinifera|Rep: Chromosome undetermined scaffold_298, whole genome shotgun sequence - Vitis vinifera (Grape), partial (79%)
EY750833	42	4	11	1	-3.45943	Down	0.000189183	similar to UniRef100_A8MS51 Cluster: Uncharacterized protein At4g36980.1; n=1; Arabidopsis thaliana|Rep: Uncharacterized protein At4g36980.1 - Arabidopsis thaliana (Mouse-ear cress), partial (24%)
TC22023	117	16	31	5	-2.63227	Down	0.000197151	similar to UniRef100_Q94F43 Cluster: AT3g47831/T23J7; n=1; Arabidopsis thaliana|Rep: AT3g47831/T23J7 - Arabidopsis thaliana (Mouse-ear cress), partial (46%)
EY726099	963	141	254	47	-2.4341	Down	0.000269197	similar to UniRef100_A0NDW4 Cluster: AGAP003355-PA; n=1; Anopheles gambiae str. PEST|Rep: AGAP003355-PA - Anopheles gambiae str., partial (3%)
CF506476	33	123	9	41	2.18763	Up	0.000325193	similar to UniRef100_A7Q196 Cluster: Chromosome chr10 scaffold_43, whole genome shotgun sequence; n=1; Vitis vinifera|Rep: Chromosome chr10 scaffold_43, whole genome shotgun sequence - Vitis vinifera (Grape), partial (10%)
TC20210	24	86	6	29	2.27302	Up	0.000339913	similar to UniRef100_A7QI35 Cluster: Chromosome chr17 scaffold_101, whole genome shotgun sequence; n=1; Vitis vinifera|Rep: Chromosome chr17 scaffold_101, whole genome shotgun sequence - Vitis vinifera (Grape), partial (44%)
TC3833	0	30	1	10	3.32193	Up	0.000349499	similar to UniRef100_Q940Z5 Cluster: AT5g39050/MXF12_60; n=1; Arabidopsis thaliana|Rep: AT5g39050/MXF12_60 - Arabidopsis thaliana (Mouse-ear cress), partial (12%)
TC9769	9	38	2	13	2.70044	Up	0.000349645	similar to UniRef100_A7PM98 Cluster: Chromosome chr14 scaffold_21, whole genome shotgun sequence; n=1; Vitis vinifera|Rep: Chromosome chr14 scaffold_21, whole genome shotgun sequence - Vitis vinifera (Grape), partial (70%)
CX303398	6	40	2	13	2.70044	Up	0.000349645	similar to UniRef100_A7PP31 Cluster: Chromosome chr8 scaffold_23, whole genome shotgun sequence; n=1; Vitis vinifera|Rep: Chromosome chr8 scaffold_23, whole genome shotgun sequence - Vitis vinifera (Grape), partial (46%)
TC16404	179	27	47	9	-2.38466	Down	0.000362666	similar to UniRef100_Q0R4F7 Cluster: GDSL-lipase 1; n=1; Capsicum annuum|Rep: GDSL-lipase 1 - Capsicum annuum (Bell pepper), partial (93%)
TC6830	91	11	24	4	-2.58496	Down	0.000367669	weakly similar to UniRef100_A7NUW2 Cluster: Chromosome chr18 scaffold_1, whole genome shotgun sequence; n=1; Vitis vinifera|Rep: Chromosome chr18 scaffold_1, whole genome shotgun sequence - Vitis vinifera (Grape), partial (52%)
EY737600	92	11	24	4	-2.58496	Down	0.000367669	similar to UniRef100_A7P956 Cluster: Chromosome chr3 scaffold_8, whole genome shotgun sequence; n=1; Vitis vinifera|Rep: Chromosome chr3 scaffold_8, whole genome shotgun sequence - Vitis vinifera (Grape), partial (22%)
EY694922	89	13	23	4	-2.52356	Down	0.000516298	-
CX671829	42	139	11	46	2.06413	Up	0.000671492	similar to UniRef100_Q9FXS1 Cluster: WRKY transcription factor NtEIG-D48; n=1; Nicotiana tabacum|Rep: WRKY transcription factor NtEIG-D48 - Nicotiana tabacum (Common tobacco), partial (25%)
CN185378	84	12	22	4	-2.45943	Down	0.000730048	weakly similar to UniRef100_P93396 Cluster: Transformer-SR ribonucleoprotein; n=1; Nicotiana tabacum|Rep: Transformer-SR ribonucleoprotein - Nicotiana tabacum (Common tobacco), partial (12%)
TC24199	84	12	22	4	-2.45943	Down	0.000730048	similar to UniRef100_A7PZ15 Cluster: Chromosome chr4 scaffold_39, whole genome shotgun sequence; n=2; Vitis vinifera|Rep: Chromosome chr4 scaffold_39, whole genome shotgun sequence - Vitis vinifera (Grape), partial (51%)
TC25511	82	11	22	4	-2.45943	Down	0.000730048	similar to UniRef100_Q9T096 Cluster: Protein yippee-like At4g27745; n=1; Arabidopsis thaliana|Rep: Protein yippee-like At4g27745 - Arabidopsis thaliana (Mouse-ear cress), partial (95%)
TC22118	83	11	22	4	-2.45943	Down	0.000730048	similar to UniRef100_A7NZT2 Cluster: Chromosome chr6 scaffold_3, whole genome shotgun sequence; n=1; Vitis vinifera|Rep: Chromosome chr6 scaffold_3, whole genome shotgun sequence - Vitis vinifera (Grape), partial (37%)
TC18560	53	5	14	2	-2.80735	Down	0.000900152	-
TC7302	52	7	14	2	-2.80735	Down	0.000900152	similar to UniRef100_A7NZW3 Cluster: Chromosome chr6 scaffold_3, whole genome shotgun sequence; n=1; Vitis vinifera|Rep: Chromosome chr6 scaffold_3, whole genome shotgun sequence - Vitis vinifera (Grape), partial (56%)
TC10939	824	142	217	47	-2.20696	Down	0.00101053	similar to UniRef100_Q9LJM6 Cluster: Gb|AAC34331.1; n=2; Arabidopsis thaliana|Rep: Gb|AAC34331.1 - Arabidopsis thaliana (Mouse-ear cress), partial (34%)
TC9133	80	13	21	4	-2.39232	Down	0.00103975	similar to UniRef100_A7P5U1 Cluster: Chromosome chr4 scaffold_6, whole genome shotgun sequence; n=1; Vitis vinifera|Rep: Chromosome chr4 scaffold_6, whole genome shotgun sequence - Vitis vinifera (Grape), partial (18%)
EY719846	81	12	21	4	-2.39232	Down	0.00103975	-
TC8266	78	11	21	4	-2.39232	Down	0.00103975	similar to UniRef100_A9XU46 Cluster: 3-ketoacyl-CoA synthase 10; n=1; Gossypium hirsutum|Rep: 3-ketoacyl-CoA synthase 10 - Gossypium hirsutum (Upland cotton) (Gossypium mexicanum), partial (71%)
EY728953	5	24	1	8	3	Up	0.00116125	weakly similar to UniRef100_Q0WUX7 Cluster: Branched-chain amino acid aminotransferase like protein; n=1; Arabidopsis thaliana|Rep: Branched-chain amino acid aminotransferase like protein - Arabidopsis thaliana (Mouse-ear cress), partial (25%)
CX672719	153	28	40	9	-2.152	Down	0.00136709	homologue to UniRef100_Q8LKJ7 Cluster: S-adenosylmethionine decarboxylase; n=1; x Citrofortunella mitis|Rep: S-adenosylmethionine decarboxylase - x Citrofortunella mitis (calamondin), partial (57%)
TC21898	50	7	13	2	-2.70044	Down	0.00144177	homologue to UniRef100_A7QIS9 Cluster: Chromosome chr2 scaffold_105, whole genome shotgun sequence; n=1; Vitis vinifera|Rep: Chromosome chr2 scaffold_105, whole genome shotgun sequence - Vitis vinifera (Grape), partial (64%)
TC13487	51	7	13	2	-2.70044	Down	0.00144177	similar to UniRef100_A7NYA2 Cluster: Chromosome chr6 scaffold_3, whole genome shotgun sequence; n=1; Vitis vinifera|Rep: Chromosome chr6 scaffold_3, whole genome shotgun sequence - Vitis vinifera (Grape), partial (18%)
TC14377	50	7	13	2	-2.70044	Down	0.00144177	similar to UniRef100_A7PRQ4 Cluster: Chromosome chr14 scaffold_27, whole genome shotgun sequence; n=1; Vitis vinifera|Rep: Chromosome chr14 scaffold_27, whole genome shotgun sequence - Vitis vinifera (Grape), partial (15%)
TC12587	38	3	10	1	-3.32193	Down	0.00147561	similar to UniRef100_A7PWL6 Cluster: Chromosome chr19 scaffold_35, whole genome shotgun sequence; n=1; Vitis vinifera|Rep: Chromosome chr19 scaffold_35, whole genome shotgun sequence - Vitis vinifera (Grape), partial (17%)
DY257257	39	3	10	1	-3.32193	Down	0.00147561	similar to UniRef100_A7QR33 Cluster: Chromosome undetermined scaffold_147, whole genome shotgun sequence; n=1; Vitis vinifera|Rep: Chromosome undetermined scaffold_147, whole genome shotgun sequence - Vitis vinifera (Grape), partial (10%)
TC21728	39	4	10	1	-3.32193	Down	0.00147561	similar to UniRef100_A7QZK9 Cluster: Chromosome undetermined scaffold_278, whole genome shotgun sequence; n=1; Vitis vinifera|Rep: Chromosome undetermined scaffold_278, whole genome shotgun sequence - Vitis vinifera (Grape), partial (27%)
TC14305	15	53	4	18	2.16993	Up	0.00150725	similar to UniRef100_A7Q038 Cluster: Chromosome chr8 scaffold_41, whole genome shotgun sequence; n=1; Vitis vinifera|Rep: Chromosome chr8 scaffold_41, whole genome shotgun sequence - Vitis vinifera (Grape), partial (41%)
TC21706	301	55	79	18	-2.13386	Down	0.00150824	homologue to UniRef100_Q8GTR0 Cluster: Sugar transporter; n=1; Citrus unshiu|Rep: Sugar transporter - Citrus unshiu (Satsuma orange), partial (77%)
TC1495	90	16	24	5	-2.26303	Down	0.00200284	similar to UniRef100_A7QIY6 Cluster: Chromosome chr2 scaffold_105, whole genome shotgun sequence; n=1; Vitis vinifera|Rep: Chromosome chr2 scaffold_105, whole genome shotgun sequence - Vitis vinifera (Grape), partial (96%)
TC22675	122	20	32	7	-2.19265	Down	0.00215563	homologue to UniRef100_A7RQ83 Cluster: Predicted protein; n=1; Nematostella vectensis|Rep: Predicted protein - Nematostella vectensis (Starlet sea anemone), partial (28%)
TC11603	33	0	9	1	-3.16993	Down	0.00248721	weakly similar to UniRef100_Q9XHE7 Cluster: Cytochrome p450 isoform PM17; n=1; Mentha x piperita|Rep: Cytochrome p450 isoform PM17 - Mentha piperita (Peppermint), partial (41%)
CX672990	34	0	9	1	-3.16993	Down	0.00248721	similar to UniRef100_A7NUC9 Cluster: Chromosome chr18 scaffold_1, whole genome shotgun sequence; n=1; Vitis vinifera|Rep: Chromosome chr18 scaffold_1, whole genome shotgun sequence - Vitis vinifera (Grape), partial (56%)
TC18218	34	0	9	1	-3.16993	Down	0.00248721	weakly similar to UniRef100_Q9SBM1 Cluster: Hydroxyproline-rich glycoprotein DZ-HRGP precursor; n=1; Volvox carteri f. nagariensis|Rep: Hydroxyproline-rich glycoprotein DZ-HRGP precursor - Volvox carteri f. nagariensis, partial (58%)
EY649905	34	4	9	1	-3.16993	Down	0.00248721	weakly similar to UniRef100_Q2A9Q2 Cluster: RNA recognition motif. (A.k.a. RRM, RBD, or RNP domain) containing protein; n=1; Brassica oleracea|Rep: RNA recognition motif. (A.k.a. RRM, RBD, or RNP domain) containing protein - Brassica oleracea (Wild cabbage), partial (12%)
EY652460	39	112	10	37	1.88753	Up	0.0026237	similar to UniRef100_A7PFW5 Cluster: Chromosome chr6 scaffold_15, whole genome shotgun sequence; n=2; Vitis vinifera|Rep: Chromosome chr6 scaffold_15, whole genome shotgun sequence - Vitis vinifera (Grape), partial (33%)
CK701887	5	24	1	8	3	Up	0.00271103	similar to UniRef100_Q9MT28 Cluster: Threonine synthase, chloroplast precursor; n=1; Solanum tuberosum|Rep: Threonine synthase, chloroplast precursor - Solanum tuberosum (Potato), partial (11%)
TC228	9	34	2	11	2.45943	Up	0.00276931	similar to UniRef100_A7PAJ2 Cluster: Chromosome chr14 scaffold_9, whole genome shotgun sequence; n=1; Vitis vinifera|Rep: Chromosome chr14 scaffold_9, whole genome shotgun sequence - Vitis vinifera (Grape), partial (73%)
CX073499	77	12	20	4	-2.32193	Down	0.00303786	UniRef100_Q6ZRJ0 Cluster: CDNA FLJ46325 fis clone TESTI4043371; n=1; Homo sapiens|Rep: CDNA FLJ46325 fis clone, partial (9%)
TC13058	167	33	44	11	-2	Down	0.00304187	-
EY702646	17	47	4	16	2	Up	0.00327031	weakly similar to UniRef100_Q40287 Cluster: Anthocyanidin 3-O-glucosyltransferase; n=1; Manihot esculenta|Rep: Anthocyanidin 3-O-glucosyltransferase - Manihot esculenta (Cassava) (Manioc), partial (33%)
TC21367	27	74	7	25	1.8365	Up	0.00342714	similar to UniRef100_A7Q5S8 Cluster: Chromosome chr14 scaffold_54, whole genome shotgun sequence; n=1; Vitis vinifera|Rep: Chromosome chr14 scaffold_54, whole genome shotgun sequence - Vitis vinifera (Grape), partial (52%)
TC8821	68	182	18	61	1.76081	Up	0.00343389	similar to UniRef100_A7PYF9 Cluster: Chromosome chr15 scaffold_37, whole genome shotgun sequence; n=1; Vitis vinifera|Rep: Chromosome chr15 scaffold_37, whole genome shotgun sequence - Vitis vinifera (Grape), partial (85%)
TC18573	68	181	18	61	1.76081	Up	0.00343389	similar to UniRef100_Q38815 Cluster: 17.6 kD HSP; n=3; Arabidopsis thaliana|Rep: 17.6 kD HSP - Arabidopsis thaliana (Mouse-ear cress), partial (86%)
TC14251	188	40	50	13	-1.94342	Down	0.00404201	weakly similar to UniRef100_O81974 Cluster: Cytochrome P450 71D8; n=1; Glycine max|Rep: Cytochrome P450 71D8 - Glycine max (Soybean), partial (53%)
TC24545	30	3	8	1	-3	Down	0.0043428	similar to UniRef100_A7Q1X5 Cluster: Chromosome chr13 scaffold_45, whole genome shotgun sequence; n=1; Vitis vinifera|Rep: Chromosome chr13 scaffold_45, whole genome shotgun sequence - Vitis vinifera (Grape), partial (7%)
CK938942	29	0	8	1	-3	Down	0.0043428	similar to UniRef100_A7QTV5 Cluster: Chromosome undetermined scaffold_171, whole genome shotgun sequence; n=1; Vitis vinifera|Rep: Chromosome undetermined scaffold_171, whole genome shotgun sequence - Vitis vinifera (Grape), partial (8%)
TC19956	31	3	8	1	-3	Down	0.0043428	-
CB304983	29	0	8	1	-3	Down	0.0043428	homologue to UniRef100_Q0PI93 Cluster: Coat protein; n=1; Citrus tatter leaf virus|Rep: Coat protein - Citrus tatter leaf virus, partial (63%)
TC24521	29	0	8	1	-3	Down	0.0043428	weakly similar to UniRef100_A7QP41 Cluster: Chromosome chr1 scaffold_136, whole genome shotgun sequence; n=1; Vitis vinifera|Rep: Chromosome chr1 scaffold_136, whole genome shotgun sequence - Vitis vinifera (Grape), partial (28%)
DR909697	30	0	8	1	-3	Down	0.0043428	-
TC21714	31	3	8	1	-3	Down	0.0043428	-
TC24460	12	38	3	13	2.11548	Up	0.00446776	similar to UniRef100_A7QMJ1 Cluster: Chromosome chr19 scaffold_126, whole genome shotgun sequence; n=1; Vitis vinifera|Rep: Chromosome chr19 scaffold_126, whole genome shotgun sequence - Vitis vinifera (Grape), partial (83%)
EY696537	10	39	3	13	2.11548	Up	0.00446776	similar to UniRef100_A7QPD8 Cluster: Chromosome chr18 scaffold_137, whole genome shotgun sequence; n=1; Vitis vinifera|Rep: Chromosome chr18 scaffold_137, whole genome shotgun sequence - Vitis vinifera (Grape), partial (27%)
TC7502	6	31	2	10	2.32193	Up	0.0045681	-
EY717044	60	10	16	3	-2.41504	Down	0.00467159	similar to UniRef100_A7QG05 Cluster: Chromosome chr9 scaffold_90, whole genome shotgun sequence; n=1; Vitis vinifera|Rep: Chromosome chr9 scaffold_90, whole genome shotgun sequence - Vitis vinifera (Grape), partial (9%)
EY696842	0	21	1	7	2.80735	Up	0.00482537	similar to UniRef100_A7QUB3 Cluster: Chromosome chr11 scaffold_177, whole genome shotgun sequence; n=1; Vitis vinifera|Rep: Chromosome chr11 scaffold_177, whole genome shotgun sequence - Vitis vinifera (Grape), partial (87%)
EY749295	4	21	1	7	2.80735	Up	0.00482537	similar to UniRef100_Q41156 Cluster: Anthranilate synthase alpha subunit precursor; n=1; Ruta graveolens|Rep: Anthranilate synthase alpha subunit precursor - Ruta graveolens (Common rue), partial (26%)
DY305790	0	20	1	7	2.80735	Up	0.00482537	weakly similar to UniRef100_Q534V0 Cluster: SAMT; n=1; Schwenckia americana|Rep: SAMT - Schwenckia americana, partial (24%)
EY734228	4	21	1	7	2.80735	Up	0.00482537	similar to UniRef100_A7R2K7 Cluster: Chromosome chr10 scaffold_433, whole genome shotgun sequence; n=1; Vitis vinifera|Rep: Chromosome chr10 scaffold_433, whole genome shotgun sequence - Vitis vinifera (Grape), partial (37%)
CV712370	3	20	1	7	2.80735	Up	0.00482537	similar to UniRef100_A7R005 Cluster: Chromosome chr7 scaffold_294, whole genome shotgun sequence; n=2; Vitis vinifera|Rep: Chromosome chr7 scaffold_294, whole genome shotgun sequence - Vitis vinifera (Grape), partial (17%)
TC24280	3	20	1	7	2.80735	Up	0.00482537	similar to UniRef100_A3FMG9 Cluster: Ethylene responsive element binding protein 1; n=2; Gossypium|Rep: Ethylene responsive element binding protein 1 - Gossypium barbadense (Sea-island cotton) (Egyptian cotton), partial (69%)
CK740245	0	21	1	7	2.80735	Up	0.00482537	weakly similar to UniRef100_Q0J2V8 Cluster: Peptidyl-prolyl cis-trans isomerase; n=1; Oryza sativa Japonica Group|Rep: Peptidyl-prolyl cis-trans isomerase - Oryza sativa subsp. japonica (Rice), partial (4%)
TC17246	0	21	1	7	2.80735	Up	0.00482537	homologue to UniRef100_A7P6A3 Cluster: Chromosome chr9 scaffold_7, whole genome shotgun sequence; n=1; Vitis vinifera|Rep: Chromosome chr9 scaffold_7, whole genome shotgun sequence - Vitis vinifera (Grape), partial (32%)
TC10608	5	20	1	7	2.80735	Up	0.00482537	similar to UniRef100_A4Q7K5 Cluster: Immunoglobulin/major histocompatibility complex; Tetratricopeptide- like helical; n=1; Medicago truncatula|Rep: Immunoglobulin/major histocompatibility complex; Tetratricopeptide- like helical - Medicago truncatula (Barrel medic), partial (17%)
EY692999	15	44	4	15	1.90689	Up	0.0048944	weakly similar to UniRef100_A7QHZ9 Cluster: Chromosome chr17 scaffold_101, whole genome shotgun sequence; n=1; Vitis vinifera|Rep: Chromosome chr17 scaffold_101, whole genome shotgun sequence - Vitis vinifera (Grape), partial (23%)
TC12234	30	80	8	27	1.75489	Up	0.00493632	-
TC5137	78	16	21	5	-2.07039	Down	0.00499914	weakly similar to UniRef100_A7NSM6 Cluster: Chromosome chr18 scaffold_1, whole genome shotgun sequence; n=1; Vitis vinifera|Rep: Chromosome chr18 scaffold_1, whole genome shotgun sequence - Vitis vinifera (Grape), partial (13%)
TC20473	79	16	21	5	-2.07039	Down	0.00499914	weakly similar to UniRef100_A7Q951 Cluster: Chromosome chr19 scaffold_66, whole genome shotgun sequence; n=1; Vitis vinifera|Rep: Chromosome chr19 scaffold_66, whole genome shotgun sequence - Vitis vinifera (Grape), partial (47%)
TC25206	95	18	25	6	-2.05889	Down	0.00526725	similar to UniRef100_A7QW75 Cluster: Chromosome chr3 scaffold_199, whole genome shotgun sequence; n=1; Vitis vinifera|Rep: Chromosome chr3 scaffold_199, whole genome shotgun sequence - Vitis vinifera (Grape), partial (14%)
TC17577	75	187	20	63	1.65535	Up	0.00576575	homologue to emb|X02559.1|MIOBRN26 Oenothera berteriana mitochondrial gene for 26S ribosomal RNA, partial (35%)
TC24351	69	11	18	4	-2.16993	Down	0.00584772	similar to UniRef100_A7PGN6 Cluster: Chromosome chr17 scaffold_16, whole genome shotgun sequence; n=1; Vitis vinifera|Rep: Chromosome chr17 scaffold_16, whole genome shotgun sequence - Vitis vinifera (Grape), partial (6%)
EY704905	67	13	18	4	-2.16993	Down	0.00584772	similar to UniRef100_A7PYA5 Cluster: Chromosome chr15 scaffold_37, whole genome shotgun sequence; n=1; Vitis vinifera|Rep: Chromosome chr15 scaffold_37, whole genome shotgun sequence - Vitis vinifera (Grape), partial (9%)
TC3262	28	68	7	23	1.71621	Up	0.00595886	similar to UniRef100_A7Q3S9 Cluster: Chromosome chr13 scaffold_48, whole genome shotgun sequence; n=1; Vitis vinifera|Rep: Chromosome chr13 scaffold_48, whole genome shotgun sequence - Vitis vinifera (Grape), partial (44%)
TC25006	47	7	12	2	-2.58496	Down	0.00615464	similar to UniRef100_A7NXN3 Cluster: Chromosome chr5 scaffold_2, whole genome shotgun sequence; n=1; Vitis vinifera|Rep: Chromosome chr5 scaffold_2, whole genome shotgun sequence - Vitis vinifera (Grape), partial (82%)
822	46	7	12	2	-2.58496	Down	0.00615464	-
TC25929	46	6	12	2	-2.58496	Down	0.00615464	weakly similar to UniRef100_A7PVR6 Cluster: Chromosome chr8 scaffold_34, whole genome shotgun sequence; n=1; Vitis vinifera|Rep: Chromosome chr8 scaffold_34, whole genome shotgun sequence - Vitis vinifera (Grape), partial (49%)
TC23750	177	40	47	13	-1.85415	Down	0.00623667	similar to UniRef100_A7NWE3 Cluster: Chromosome chr5 scaffold_2, whole genome shotgun sequence; n=1; Vitis vinifera|Rep: Chromosome chr5 scaffold_2, whole genome shotgun sequence - Vitis vinifera (Grape), partial (37%)
TC21837	131	28	35	9	-1.95936	Down	0.00651885	similar to UniRef100_A7LB29 Cluster: NodC; n=1; Bradyrhizobium canariense|Rep: NodC - Bradyrhizobium canariense, partial (7%)
EY659725	132	26	35	9	-1.95936	Down	0.00651885	similar to UniRef100_Q9ATF4 Cluster: Ribosomal protein L33; n=1; Castanea sativa|Rep: Ribosomal protein L33 - Castanea sativa (Sweet chestnut), partial (66%)
EY706036	117	25	31	8	-1.9542	Down	0.00667202	similar to UniRef100_A7PEH7 Cluster: Chromosome chr11 scaffold_13, whole genome shotgun sequence; n=1; Vitis vinifera|Rep: Chromosome chr11 scaffold_13, whole genome shotgun sequence - Vitis vinifera (Grape), partial (12%)
TC18598	117	23	31	8	-1.9542	Down	0.00667202	-
CN186310	57	10	15	3	-2.32193	Down	0.0066822	-
TC20021	57	10	15	3	-2.32193	Down	0.0066822	weakly similar to UniRef100_A7QWN8 Cluster: Chromosome chr4 scaffold_205, whole genome shotgun sequence; n=1; Vitis vinifera|Rep: Chromosome chr4 scaffold_205, whole genome shotgun sequence - Vitis vinifera (Grape), partial (20%)
TC19581	34	86	9	29	1.68806	Up	0.00669537	homologue to UniRef100_O80336 Cluster: Metallothionein-like protein; n=1; Citrus unshiu|Rep: Metallothionein-like protein - Citrus unshiu (Satsuma orange), complete
TC4880	76	15	20	5	-2	Down	0.00685542	similar to UniRef100_A7PT53 Cluster: Chromosome chr8 scaffold_29, whole genome shotgun sequence; n=1; Vitis vinifera|Rep: Chromosome chr8 scaffold_29, whole genome shotgun sequence - Vitis vinifera (Grape), partial (70%)
EY715263	77	15	20	5	-2	Down	0.00685542	similar to UniRef100_A7PDR5 Cluster: Chromosome chr11 scaffold_13, whole genome shotgun sequence; n=1; Vitis vinifera|Rep: Chromosome chr11 scaffold_13, whole genome shotgun sequence - Vitis vinifera (Grape), partial (41%)
TC5056	77	16	20	5	-2	Down	0.00685542	similar to UniRef100_A7QW92 Cluster: Chromosome undetermined scaffold_200, whole genome shotgun sequence; n=1; Vitis vinifera|Rep: Chromosome undetermined scaffold_200, whole genome shotgun sequence - Vitis vinifera (Grape), partial (47%)
TC8460	12	36	3	12	2	Up	0.00696475	similar to UniRef100_A7QMF9 Cluster: Chromosome undetermined scaffold_125, whole genome shotgun sequence; n=1; Vitis vinifera|Rep: Chromosome undetermined scaffold_125, whole genome shotgun sequence - Vitis vinifera (Grape), partial (58%)
TC9162	13	37	3	12	2	Up	0.00696475	similar to UniRef100_A8MRU3 Cluster: Uncharacterized protein At4g24220.2; n=1; Arabidopsis thaliana|Rep: Uncharacterized protein At4g24220.2 - Arabidopsis thaliana (Mouse-ear cress), partial (63%)
TC6561	12	35	3	12	2	Up	0.00696475	similar to UniRef100_Q6R567 Cluster: Ring domain containing protein; n=1; Capsicum annuum|Rep: Ring domain containing protein - Capsicum annuum (Bell pepper), partial (26%)
TC363	130	312	34	104	1.61298	Up	0.0070504	UniRef100_Q71MJ3 Cluster: Valencene synthase; n=1; Citrus sinensis|Rep: Valencene synthase - Citrus sinensis (Sweet orange), complete
TC6548	523	1247	138	417	1.59538	Up	0.00765553	similar to UniRef100_P30236 Cluster: 22.0 kDa class IV heat shock protein precursor; n=1; Glycine max|Rep: 22.0 kDa class IV heat shock protein precursor - Glycine max (Soybean), partial (78%)
EY727711	397	90	105	30	-1.80735	Down	0.00777259	homologue to UniRef100_Q0H742 Cluster: Baby boom interacting protein 2; n=1; Brassica napus|Rep: Baby boom interacting protein 2 - Brassica napus (Rape), partial (6%)
TC15293	129	28	34	9	-1.91754	Down	0.00785615	weakly similar to UniRef100_A7QC35 Cluster: Chromosome chr10 scaffold_76, whole genome shotgun sequence; n=2; Vitis vinifera|Rep: Chromosome chr10 scaffold_76, whole genome shotgun sequence - Vitis vinifera (Grape), partial (34%)
CF509089	305	69	80	23	-1.79837	Down	0.00810377	similar to UniRef100_A7R351 Cluster: Chromosome undetermined scaffold_484, whole genome shotgun sequence; n=1; Vitis vinifera|Rep: Chromosome undetermined scaffold_484, whole genome shotgun sequence - Vitis vinifera (Grape), partial (65%)
DR910861	29	75	8	25	1.64386	Up	0.00819675	homologue to UniRef100_Q5BWB8 Cluster: SJCHGC07612 protein; n=1; Schistosoma japonicum|Rep: SJCHGC07612 protein - Schistosoma japonicum (Blood fluke), partial (7%)
EY683621	31	75	8	25	1.64386	Up	0.00819675	similar to UniRef100_Q9SKM6 Cluster: En/Spm-like transposon protein; n=1; Arabidopsis thaliana|Rep: En/Spm-like transposon protein - Arabidopsis thaliana (Mouse-ear cress), partial (17%)
EY675491	31	3	8	1	-3	Down	0.00890168	similar to UniRef100_A7PL18 Cluster: Chromosome chr7 scaffold_20, whole genome shotgun sequence; n=1; Vitis vinifera|Rep: Chromosome chr7 scaffold_20, whole genome shotgun sequence - Vitis vinifera (Grape), partial (20%)
TC22287	31	4	8	1	-3	Down	0.00890168	similar to UniRef100_A7PB99 Cluster: Chromosome chr16 scaffold_10, whole genome shotgun sequence; n=1; Vitis vinifera|Rep: Chromosome chr16 scaffold_10, whole genome shotgun sequence - Vitis vinifera (Grape), partial (90%)
TC8645	31	0	8	1	-3	Down	0.00890168	similar to UniRef100_A7QKE2 Cluster: Chromosome chr2 scaffold_112, whole genome shotgun sequence; n=1; Vitis vinifera|Rep: Chromosome chr2 scaffold_112, whole genome shotgun sequence - Vitis vinifera (Grape), partial (61%)
CX301614	31	0	8	1	-3	Down	0.00890168	homologue to UniRef100_Q93ZE9 Cluster: At2g21540/F2G1.19; n=1; Arabidopsis thaliana|Rep: At2g21540/F2G1.19 - Arabidopsis thaliana, partial (3%)
TC5708	4	17	1	6	2.58496	Up	0.00904467	similar to UniRef100_Q6VWJ5 Cluster: Fructokinase 3; n=1; Solanum lycopersicum|Rep: Fructokinase 3 - Solanum lycopersicum (Tomato) (Lycopersicon esculentum), partial (81%)
CX052903	0	17	1	6	2.58496	Up	0.00904467	homologue to UniRef100_A7P8U0 Cluster: Chromosome chr3 scaffold_8, whole genome shotgun sequence; n=1; Vitis vinifera|Rep: Chromosome chr3 scaffold_8, whole genome shotgun sequence - Vitis vinifera (Grape), partial (36%)
TC4331	0	19	1	6	2.58496	Up	0.00904467	similar to UniRef100_A8MQY1 Cluster: Uncharacterized protein At4g01540.1; n=1; Arabidopsis thaliana|Rep: Uncharacterized protein At4g01540.1 - Arabidopsis thaliana (Mouse-ear cress), partial (5%)
DR910199	3	17	1	6	2.58496	Up	0.00904467	similar to UniRef100_A0J0B9 Cluster: Multicopper oxidase, type 3 precursor; n=1; Shewanella woodyi ATCC 51908|Rep: Multicopper oxidase, type 3 precursor - Shewanella woodyi ATCC 51908, partial (5%)
TC6164	468	109	123	36	-1.77259	Down	0.00912462	weakly similar to UniRef100_A7NSR6 Cluster: Chromosome chr18 scaffold_1, whole genome shotgun sequence; n=1; Vitis vinifera|Rep: Chromosome chr18 scaffold_1, whole genome shotgun sequence - Vitis vinifera (Grape), partial (72%)
EY674166	40	6	11	2	-2.45943	Down	0.00940986	similar to UniRef100_A7QWQ7 Cluster: Chromosome chr16 scaffold_207, whole genome shotgun sequence; n=1; Vitis vinifera|Rep: Chromosome chr16 scaffold_207, whole genome shotgun sequence - Vitis vinifera (Grape), partial (11%)
EY688756	43	7	11	2	-2.45943	Down	0.00940986	M.musculus 45S pre rRNA gene
EY708832	42	7	11	2	-2.45943	Down	0.00940986	similar to UniRef100_Q2XPG9 Cluster: TIR-NBS disease resistance-like protein; n=1; Populus trichocarpa|Rep: TIR-NBS disease resistance-like protein - Populus trichocarpa (Western balsam poplar) (Populus balsamiferasubsp. trichocarpa), partial (8%)
TC19018	617	144	163	48	-1.76377	Down	0.00949959	similar to UniRef100_A6YJT2 Cluster: NADH-ubiquinone oxidoreductase chain 1; n=1; Chlorocebus pygerythrus|Rep: NADH-ubiquinone oxidoreductase chain 1 - Cercopithecus pygerythrus (Vervet monkey), partial (5%)
TC16913	51	115	13	38	1.54749	Up	0.00954479	similar to UniRef100_Q2F5I2 Cluster: Guanine nucleotide binding protein; n=1; Bombyx mori|Rep: Guanine nucleotide binding protein - Bombyx mori (Silk moth), partial (6%)
TC5744	71	165	19	55	1.53343	Up	0.0101732	similar to UniRef100_A9YWR1 Cluster: Hydroxyproline-rich glycoprotein; n=1; Medicago truncatula|Rep: Hydroxyproline-rich glycoprotein - Medicago truncatula (Barrel medic), partial (73%)
EY663752	111	23	29	8	-1.85798	Down	0.0101848	homologue to UniRef100_A7PAZ2 Cluster: Chromosome chr16 scaffold_10, whole genome shotgun sequence; n=1; Vitis vinifera|Rep: Chromosome chr16 scaffold_10, whole genome shotgun sequence - Vitis vinifera (Grape), partial (41%)
TC5834	160	363	42	121	1.52655	Up	0.0104943	homologue to UniRef100_Q9SEA0 Cluster: Capsanthin/capsorubin synthase, chromoplast precursor; n=1; Citrus sinensis|Rep: Capsanthin/capsorubin synthase, chromoplast precursor - Citrus sinensis (Sweet orange), partial (45%)
TC22443	37	89	10	30	1.58496	Up	0.0105249	similar to UniRef100_A2Q5N5 Cluster: Protein kinase; n=1; Medicago truncatula|Rep: Protein kinase - Medicago truncatula (Barrel medic), partial (48%)
TC19855	26	62	7	21	1.58496	Up	0.010545	similar to UniRef100_A7PD32 Cluster: Chromosome chr17 scaffold_12, whole genome shotgun sequence; n=1; Vitis vinifera|Rep: Chromosome chr17 scaffold_12, whole genome shotgun sequence - Vitis vinifera (Grape), partial (37%)
TC12892	97	22	26	7	-1.89308	Down	0.0108691	similar to UniRef100_A7PTZ9 Cluster: Chromosome chr7 scaffold_31, whole genome shotgun sequence; n=1; Vitis vinifera|Rep: Chromosome chr7 scaffold_31, whole genome shotgun sequence - Vitis vinifera (Grape), partial (17%)
TC17679	200	48	53	16	-1.72792	Down	0.011168	similar to UniRef100_A5DZU4 Cluster: Predicted protein; n=1; Lodderomyces elongisporus NRRL YB-4239|Rep: Predicted protein - Lodderomyces elongisporus (Yeast) (Saccharomyces elongisporus), partial (12%)
TC17550	162	38	43	13	-1.72583	Down	0.0112731	weakly similar to UniRef100_O62006 Cluster: Intermediate filament protein C2; n=1; Branchiostoma lanceolatum|Rep: Intermediate filament protein C2 - Branchiostoma lanceolatum (Common lancelet) (Amphioxus), partial (8%)
TC23061	123	28	32	9	-1.83007	Down	0.0114737	-
TC15434	59	11	16	4	-2	Down	0.0116017	similar to UniRef100_Q93ZE1 Cluster: AT3g55850/F27K19_30; n=2; Arabidopsis thaliana|Rep: AT3g55850/F27K19_30 - Arabidopsis thaliana (Mouse-ear cress), partial (26%)
TC17185	62	12	16	4	-2	Down	0.0116017	weakly similar to UniRef100_Q0E3Y8 Cluster: Os02g0147700 protein; n=2; Oryza sativa Japonica Group|Rep: Os02g0147700 protein - Oryza sativa subsp. japonica (Rice), partial (8%)
TC22102	59	12	16	4	-2	Down	0.0116017	similar to UniRef100_A7Q6H5 Cluster: Chromosome chr11 scaffold_56, whole genome shotgun sequence; n=1; Vitis vinifera|Rep: Chromosome chr11 scaffold_56, whole genome shotgun sequence - Vitis vinifera (Grape), partial (20%)
TC5954	85	18	22	6	-1.87447	Down	0.0117501	similar to UniRef100_A7PV16 Cluster: Chromosome chr4 scaffold_32, whole genome shotgun sequence; n=1; Vitis vinifera|Rep: Chromosome chr4 scaffold_32, whole genome shotgun sequence - Vitis vinifera (Grape), partial (80%)
EY660102	13	35	3	12	2	Up	0.013503	similar to UniRef100_Q9FRS0 Cluster: F22O13.13; n=1; Arabidopsis thaliana|Rep: F22O13.13 - Arabidopsis thaliana (Mouse-ear cress), partial (39%)
TC8070	30	70	8	23	1.52356	Up	0.0136131	similar to UniRef100_A7PNV4 Cluster: Chromosome chr8 scaffold_23, whole genome shotgun sequence; n=2; Vitis|Rep: Chromosome chr8 scaffold_23, whole genome shotgun sequence - Vitis vinifera (Grape), partial (59%)
TC23569	95	22	25	7	-1.8365	Down	0.0137457	-
EY698715	17	41	4	14	1.80735	Up	0.0139968	similar to UniRef100_A7QNT3 Cluster: Chromosome undetermined scaffold_134, whole genome shotgun sequence; n=1; Vitis vinifera|Rep: Chromosome undetermined scaffold_134, whole genome shotgun sequence - Vitis vinifera (Grape), partial (18%)
TC10462	17	41	4	14	1.80735	Up	0.0139968	similar to UniRef100_A8IXG8 Cluster: Pathogenesis-related thaumatin family protein; n=1; Brassica rapa|Rep: Pathogenesis-related thaumatin family protein - Brassica campestris (Field mustard), partial (27%)
EY675700	28	59	7	20	1.51457	Up	0.0141229	similar to UniRef100_A7P9B1 Cluster: Chromosome chr3 scaffold_8, whole genome shotgun sequence; n=1; Vitis vinifera|Rep: Chromosome chr3 scaffold_8, whole genome shotgun sequence - Vitis vinifera (Grape), partial (32%)
TC4626	77	163	20	55	1.45943	Up	0.0141276	similar to UniRef100_A7QTW1 Cluster: Chromosome undetermined scaffold_171, whole genome shotgun sequence; n=1; Vitis vinifera|Rep: Chromosome undetermined scaffold_171, whole genome shotgun sequence - Vitis vinifera (Grape), partial (95%)
TC17420	50	10	13	3	-2.11548	Down	0.0141349	similar to UniRef100_A7PUR7 Cluster: Chromosome chr4 scaffold_32, whole genome shotgun sequence; n=2; Vitis vinifera|Rep: Chromosome chr4 scaffold_32, whole genome shotgun sequence - Vitis vinifera (Grape), partial (87%)
TC24579	49	10	13	3	-2.11548	Down	0.0141349	similar to UniRef100_A7PD93 Cluster: Chromosome chr17 scaffold_12, whole genome shotgun sequence; n=1; Vitis vinifera|Rep: Chromosome chr17 scaffold_12, whole genome shotgun sequence - Vitis vinifera (Grape), partial (14%)
TC21319	48	9	13	3	-2.11548	Down	0.0141349	-
DR403774	49	9	13	3	-2.11548	Down	0.0141349	similar to UniRef100_A5UUV8 Cluster: Metal dependent phosphohydrolase; n=1; Roseiflexus sp. RS-1|Rep: Metal dependent phosphohydrolase - Roseiflexus sp. (strain RS-1), partial (9%)
CF653219	49	10	13	3	-2.11548	Down	0.0141349	similar to UniRef100_Q5LJP0 Cluster: CG17866-PA; n=1; Drosophila melanogaster|Rep: CG17866-PA - Drosophila melanogaster, partial (0%)
1142	51	10	13	3	-2.11548	Down	0.0141349	-
TC15938	37	6	10	2	-2.32193	Down	0.0146647	similar to UniRef100_Q8RY99 Cluster: DNA repair protein recA homolog 2, mitochondrial precursor; n=1; Arabidopsis thaliana|Rep: DNA repair protein recA homolog 2, mitochondrial precursor - Arabidopsis thaliana (Mouse-ear cress), partial (42%)
PTCs00078.1	39	6	10	2	-2.32193	Down	0.0146647	| PUT-155a-Citrus_sinensis-13472 | AS2 family TF, nucleic acid sequence
TC16535	39	7	10	2	-2.32193	Down	0.0146647	similar to UniRef100_A7PWA1 Cluster: Chromosome chr8 scaffold_34, whole genome shotgun sequence; n=1; Vitis vinifera|Rep: Chromosome chr8 scaffold_34, whole genome shotgun sequence - Vitis vinifera (Grape), partial (57%)
TC19312	39	6	10	2	-2.32193	Down	0.0146647	similar to UniRef100_A7QNK1 Cluster: Chromosome chr2 scaffold_132, whole genome shotgun sequence; n=1; Vitis vinifera|Rep: Chromosome chr2 scaffold_132, whole genome shotgun sequence - Vitis vinifera (Grape), partial (13%)
EY653552	39	6	10	2	-2.32193	Down	0.0146647	similar to UniRef100_A7QJ14 Cluster: Chromosome chr2 scaffold_105, whole genome shotgun sequence; n=1; Vitis vinifera|Rep: Chromosome chr2 scaffold_105, whole genome shotgun sequence - Vitis vinifera (Grape), partial (40%)
CK934329	38	6	10	2	-2.32193	Down	0.0146647	-
TC1934	37	6	10	2	-2.32193	Down	0.0146647	-
DR404078	39	7	10	2	-2.32193	Down	0.0146647	similar to UniRef100_Q3E8J6 Cluster: Uncharacterized protein At5g41100.1; n=1; Arabidopsis thaliana|Rep: Uncharacterized protein At5g41100.1 - Arabidopsis thaliana (Mouse-ear cress), partial (7%)
TC18902	38	5	10	2	-2.32193	Down	0.0146647	-
TC21177	37	7	10	2	-2.32193	Down	0.0146647	similar to UniRef100_A7PA40 Cluster: Chromosome chr14 scaffold_9, whole genome shotgun sequence; n=1; Vitis vinifera|Rep: Chromosome chr14 scaffold_9, whole genome shotgun sequence - Vitis vinifera (Grape), partial (12%)
EY727377	58	123	15	41	1.45066	Up	0.0146764	UniRef100_Q9SP42 Cluster: Glucose-1-phosphate adenylyltransferase; n=1; Citrus unshiu|Rep: Glucose-1-phosphate adenylyltransferase - Citrus unshiu (Satsuma orange), partial (38%)
TC10954	27	3	7	1	-2.80735	Down	0.0148697	similar to UniRef100_Q8VZR6 Cluster: Probable inositol transporter 1; n=1; Arabidopsis thaliana|Rep: Probable inositol transporter 1 - Arabidopsis thaliana (Mouse-ear cress), partial (29%)
CX672932	25	0	7	1	-2.80735	Down	0.0148697	weakly similar to UniRef100_UPI0000196BA3 Cluster: protein binding / zinc ion binding; n=1; Arabidopsis thaliana|Rep: protein binding / zinc ion binding - Arabidopsis thaliana, partial (7%)
TC16131	28	0	7	1	-2.80735	Down	0.0148697	similar to UniRef100_Q21EM9 Cluster: Cell division protein FtsX; n=1; Saccharophagus degradans 2-40|Rep: Cell division protein FtsX - Saccharophagus degradans (strain 2-40 / ATCC 43961 / DSM 17024), partial (5%)
EY757227	25	4	7	1	-2.80735	Down	0.0148697	similar to UniRef100_A7P5U7 Cluster: Chromosome chr4 scaffold_6, whole genome shotgun sequence; n=1; Vitis vinifera|Rep: Chromosome chr4 scaffold_6, whole genome shotgun sequence - Vitis vinifera (Grape), partial (16%)
EY718794	26	0	7	1	-2.80735	Down	0.0148697	similar to UniRef100_Q678U4 Cluster: ATP synthase F0 subunit 6; n=1; Cystophora cristata|Rep: ATP synthase F0 subunit 6 -, partial (4%)
TC13576	26	3	7	1	-2.80735	Down	0.0148697	similar to UniRef100_A7PUR9 Cluster: Chromosome chr4 scaffold_32, whole genome shotgun sequence; n=1; Vitis vinifera|Rep: Chromosome chr4 scaffold_32, whole genome shotgun sequence - Vitis vinifera (Grape), partial (42%)
TC20108	28	0	7	1	-2.80735	Down	0.0148697	weakly similar to UniRef100_A7PWC3 Cluster: Chromosome chr8 scaffold_34, whole genome shotgun sequence; n=1; Vitis vinifera|Rep: Chromosome chr8 scaffold_34, whole genome shotgun sequence - Vitis vinifera (Grape), partial (26%)
CN188688	27	4	7	1	-2.80735	Down	0.0148697	similar to UniRef100_A7P2S0 Cluster: Chromosome chr1 scaffold_5, whole genome shotgun sequence; n=1; Vitis vinifera|Rep: Chromosome chr1 scaffold_5, whole genome shotgun sequence - Vitis vinifera (Grape), partial (21%)
EY755947	25	4	7	1	-2.80735	Down	0.0148697	-
TC8713	28	0	7	1	-2.80735	Down	0.0148697	homologue to UniRef100_A7NWY4 Cluster: Chromosome chr5 scaffold_2, whole genome shotgun sequence; n=2; Vitis vinifera|Rep: Chromosome chr5 scaffold_2, whole genome shotgun sequence - Vitis vinifera (Grape), partial (43%)
TC13125	25	0	7	1	-2.80735	Down	0.0148697	similar to UniRef100_A7PX07 Cluster: Chromosome chr12 scaffold_36, whole genome shotgun sequence; n=1; Vitis vinifera|Rep: Chromosome chr12 scaffold_36, whole genome shotgun sequence - Vitis vinifera (Grape), partial (96%)
EY653499	26	4	7	1	-2.80735	Down	0.0148697	similar to UniRef100_A7P366 Cluster: Chromosome chr1 scaffold_5, whole genome shotgun sequence; n=1; Vitis vinifera|Rep: Chromosome chr1 scaffold_5, whole genome shotgun sequence - Vitis vinifera (Grape), partial (32%)
TC14605	26	4	7	1	-2.80735	Down	0.0148697	similar to UniRef100_A7PK61 Cluster: Chromosome chr15 scaffold_19, whole genome shotgun sequence; n=1; Vitis vinifera|Rep: Chromosome chr15 scaffold_19, whole genome shotgun sequence - Vitis vinifera (Grape), partial (70%)
TC19342	25	0	7	1	-2.80735	Down	0.0148697	-
TC3365	26	0	7	1	-2.80735	Down	0.0148697	similar to UniRef100_A7PA45 Cluster: Chromosome chr14 scaffold_9, whole genome shotgun sequence; n=2; Vitis vinifera|Rep: Chromosome chr14 scaffold_9, whole genome shotgun sequence - Vitis vinifera (Grape), partial (98%)
TC25246	27	4	7	1	-2.80735	Down	0.0148697	homologue to UniRef100_A7QVL7 Cluster: Chromosome chr16 scaffold_189, whole genome shotgun sequence; n=1; Vitis vinifera|Rep: Chromosome chr16 scaffold_189, whole genome shotgun sequence - Vitis vinifera (Grape), partial (30%)
EY684798	26	3	7	1	-2.80735	Down	0.0148697	weakly similar to UniRef100_Q9LMB7 Cluster: F14D16.26; n=1; Arabidopsis thaliana|Rep: F14D16.26 - Arabidopsis thaliana (Mouse-ear cress), partial (14%)
TC15628	25	0	7	1	-2.80735	Down	0.0148697	homologue to UniRef100_Q2PPX8 Cluster: Zeta-carotene desaturase; n=1; Citrus unshiu|Rep: Zeta-carotene desaturase - Citrus unshiu (Satsuma orange), partial (18%)
TC23181	26	3	7	1	-2.80735	Down	0.0148697	weakly similar to UniRef100_Q9N891 Cluster: Vir15 protein; n=1; Plasmodium vivax|Rep: Vir15 protein - Plasmodium vivax, partial (6%)
TC21064	26	0	7	1	-2.80735	Down	0.0148697	UniRef100_Q09MJ6 Cluster: Chloroplast 30S ribosomal protein S16; n=1; Citrus sinensis|Rep: Chloroplast 30S ribosomal protein S16 - Citrus sinensis (Sweet orange), complete
EY715458	27	0	7	1	-2.80735	Down	0.0148697	similar to UniRef100_P56820 Cluster: Eukaryotic translation initiation factor 3 subunit D; n=2; Arabidopsis thaliana|Rep:, partial (31%)
TC851	27	0	7	1	-2.80735	Down	0.0148697	similar to UniRef100_A7TUG5 Cluster: AT-hook DNA-binding protein; n=1; Gossypium hirsutum|Rep: AT-hook DNA-binding protein - Gossypium hirsutum (Upland cotton) (Gossypium mexicanum), partial (72%)
TC7956	27	3	7	1	-2.80735	Down	0.0148697	weakly similar to UniRef100_A7PN13 Cluster: Chromosome chr14 scaffold_21, whole genome shotgun sequence; n=1; Vitis vinifera|Rep: Chromosome chr14 scaffold_21, whole genome shotgun sequence - Vitis vinifera (Grape), partial (53%)
CF417420	26	3	7	1	-2.80735	Down	0.0148697	similar to UniRef100_A7NUV7 Cluster: Chromosome chr18 scaffold_1, whole genome shotgun sequence; n=1; Vitis vinifera|Rep: Chromosome chr18 scaffold_1, whole genome shotgun sequence - Vitis vinifera (Grape), partial (52%)
TC11382	27	3	7	1	-2.80735	Down	0.0148697	similar to UniRef100_A7PK55 Cluster: Chromosome chr15 scaffold_19, whole genome shotgun sequence; n=1; Vitis vinifera|Rep: Chromosome chr15 scaffold_19, whole genome shotgun sequence - Vitis vinifera (Grape), partial (12%)
TC22502	25	4	7	1	-2.80735	Down	0.0148697	homologue to UniRef100_A7QDJ9 Cluster: Chromosome chr10 scaffold_81, whole genome shotgun sequence; n=1; Vitis vinifera|Rep: Chromosome chr10 scaffold_81, whole genome shotgun sequence - Vitis vinifera (Grape), partial (12%)
EY653599	25	0	7	1	-2.80735	Down	0.0148697	homologue to UniRef100_A7PIQ4 Cluster: Chromosome chr13 scaffold_17, whole genome shotgun sequence; n=1; Vitis vinifera|Rep: Chromosome chr13 scaffold_17, whole genome shotgun sequence - Vitis vinifera (Grape), partial (29%)
CX303339	28	3	7	1	-2.80735	Down	0.0148697	homologue to UniRef100_Q9M461 Cluster: Plasma membrane H+ ATPase; n=1; Prunus persica|Rep: Plasma membrane H+ ATPase - Prunus persica (Peach), partial (12%)
EY685042	25	3	7	1	-2.80735	Down	0.0148697	-
CX302848	27	3	7	1	-2.80735	Down	0.0148697	similar to UniRef100_A7PNB0 Cluster: Chromosome chr1 scaffold_22, whole genome shotgun sequence; n=1; Vitis vinifera|Rep: Chromosome chr1 scaffold_22, whole genome shotgun sequence - Vitis vinifera (Grape), partial (22%)
CK936174	25	0	7	1	-2.80735	Down	0.0148697	similar to UniRef100_A7NUU6 Cluster: Chromosome chr18 scaffold_1, whole genome shotgun sequence; n=1; Vitis vinifera|Rep: Chromosome chr18 scaffold_1, whole genome shotgun sequence - Vitis vinifera (Grape), partial (70%)
TC6970	5	18	1	6	2.58496	Up	0.0151043	similar to UniRef100_Q2RA23 Cluster: Expressed protein; n=1; Oryza sativa Japonica Group|Rep: Expressed protein - Oryza sativa subsp. japonica (Rice), partial (13%)
EY727230	3	17	1	6	2.58496	Up	0.0151043	similar to UniRef100_A7PJK5 Cluster: Chromosome chr12 scaffold_18, whole genome shotgun sequence; n=1; Vitis vinifera|Rep: Chromosome chr12 scaffold_18, whole genome shotgun sequence - Vitis vinifera (Grape), partial (24%)
TC5868	4	17	1	6	2.58496	Up	0.0151043	similar to UniRef100_A6VML7 Cluster: Heme exporter protein CcmB; n=1; Actinobacillus succinogenes 130Z|Rep: Heme exporter protein CcmB - Actinobacillus succinogenes (strain ATCC 55618 / 130Z), partial (8%)
TC10067	4	18	1	6	2.58496	Up	0.0151043	similar to UniRef100_A7PK80 Cluster: Chromosome chr15 scaffold_19, whole genome shotgun sequence; n=1; Vitis vinifera|Rep: Chromosome chr15 scaffold_19, whole genome shotgun sequence - Vitis vinifera (Grape), partial (90%)
EY740494	5	18	1	6	2.58496	Up	0.0151043	similar to UniRef100_A7QCG9 Cluster: Chromosome chr12 scaffold_78, whole genome shotgun sequence; n=1; Vitis vinifera|Rep: Chromosome chr12 scaffold_78, whole genome shotgun sequence - Vitis vinifera (Grape), partial (14%)
EY662561	0	17	1	6	2.58496	Up	0.0151043	weakly similar to UniRef100_Q940Z5 Cluster: AT5g39050/MXF12_60; n=1; Arabidopsis thaliana|Rep: AT5g39050/MXF12_60 - Arabidopsis thaliana (Mouse-ear cress), partial (14%)
EY705047	5	17	1	6	2.58496	Up	0.0151043	similar to UniRef100_A7QAV3 Cluster: Chromosome chr5 scaffold_72, whole genome shotgun sequence; n=1; Vitis vinifera|Rep: Chromosome chr5 scaffold_72, whole genome shotgun sequence - Vitis vinifera (Grape), partial (3%)
TC14659	3	18	1	6	2.58496	Up	0.0151043	similar to UniRef100_O82039 Cluster: Probable UDP-N-acetylglucosamine--peptide N- acetylglucosaminyltransferase SPINDLY; n=1; Petunia x hybrida|Rep: Probable UDP-N-acetylglucosamine--peptide N- acetylglucosaminyltransferase SPINDLY - Petunia hybrida (Petunia), partial (62%)
EY673108	5	17	1	6	2.58496	Up	0.0151043	-
TC14358	0	17	1	6	2.58496	Up	0.0151043	UniRef100_Q8GT64 Cluster: Type I proteinase inhibitor-like protein; n=1; Citrus x paradisi|Rep: Type I proteinase inhibitor-like protein - Citrus paradisi (Grapefruit), complete
CN188083	3	19	1	6	2.58496	Up	0.0151043	weakly similar to UniRef100_Q757F5 Cluster: AER058Wp; n=1; Eremothecium gossypii|Rep: AER058Wp - Ashbya gossypii (Yeast) (Eremothecium gossypii), partial (13%)
TC13085	5	19	1	6	2.58496	Up	0.0151043	similar to UniRef100_A7P9Y8 Cluster: Chromosome chr14 scaffold_9, whole genome shotgun sequence; n=1; Vitis vinifera|Rep: Chromosome chr14 scaffold_9, whole genome shotgun sequence - Vitis vinifera (Grape), partial (34%)
EY649968	71	15	19	5	-1.926	Down	0.015396	similar to UniRef100_Q70RD3 Cluster: MYB1 protein; n=1; Gerbera hybrid cv. 'Terra Regina'|Rep: MYB1 protein - Gerbera hybrid cv. 'Terra Regina', partial (28%)
EY682519	71	15	19	5	-1.926	Down	0.015396	similar to UniRef100_Q2UPP6 Cluster: Isocitrate dehydrogenase; n=1; Aspergillus oryzae|Rep: Isocitrate dehydrogenase - Aspergillus oryzae, partial (5%)
TC21759	73	15	19	5	-1.926	Down	0.015396	similar to UniRef100_A7PCI4 Cluster: Chromosome chr2 scaffold_11, whole genome shotgun sequence; n=1; Vitis vinifera|Rep: Chromosome chr2 scaffold_11, whole genome shotgun sequence - Vitis vinifera (Grape), partial (64%)
EY654232	78	19	21	6	-1.80735	Down	0.0154751	weakly similar to UniRef100_Q9SZ11 Cluster: Probable glycerophosphoryl diester phosphodiesterase 2 precursor; n=1; Arabidopsis thaliana|Rep: Probable glycerophosphoryl diester phosphodiesterase 2 precursor - Arabidopsis thaliana (Mouse-ear cress), partial (7%)
DY257252	81	17	21	6	-1.80735	Down	0.0154751	weakly similar to UniRef100_Q6SSE6 Cluster: Plus agglutinin; n=2; Chlamydomonas reinhardtii|Rep: Plus agglutinin - Chlamydomonas, partial (0%)
TC5636	334	83	88	28	-1.65208	Down	0.0155793	similar to UniRef100_A7PUH3 Cluster: Chromosome chr7 scaffold_31, whole genome shotgun sequence; n=1; Vitis vinifera|Rep: Chromosome chr7 scaffold_31, whole genome shotgun sequence - Vitis vinifera (Grape), partial (11%)
TC13248	7	27	2	9	2.16993	Up	0.0162047	similar to UniRef100_A7P432 Cluster: Chromosome chr1 scaffold_5, whole genome shotgun sequence; n=1; Vitis vinifera|Rep: Chromosome chr1 scaffold_5, whole genome shotgun sequence - Vitis vinifera (Grape), partial (21%)
TC13883	8	27	2	9	2.16993	Up	0.0162047	similar to UniRef100_A7QXN3 Cluster: Chromosome undetermined scaffold_226, whole genome shotgun sequence; n=1; Vitis vinifera|Rep: Chromosome undetermined scaffold_226, whole genome shotgun sequence - Vitis vinifera (Grape), partial (19%)
EY703786	9	27	2	9	2.16993	Up	0.0162047	similar to UniRef100_A7PXZ7 Cluster: Chromosome chr15 scaffold_37, whole genome shotgun sequence; n=1; Vitis vinifera|Rep: Chromosome chr15 scaffold_37, whole genome shotgun sequence - Vitis vinifera (Grape), partial (61%)
EY726753	57	11	15	4	-1.90689	Down	0.0165381	similar to UniRef100_A7P4G0 Cluster: Chromosome chr4 scaffold_6, whole genome shotgun sequence; n=1; Vitis vinifera|Rep: Chromosome chr4 scaffold_6, whole genome shotgun sequence - Vitis vinifera (Grape), partial (4%)
EY726190	58	12	15	4	-1.90689	Down	0.0165381	weakly similar to UniRef100_Q93F70 Cluster: MnxG; n=1; Bacillus sp. MB-7|Rep: MnxG - Bacillus sp. MB-7, partial (6%)
EY742632	57	13	15	4	-1.90689	Down	0.0165381	similar to UniRef100_A7P5L0 Cluster: Chromosome chr4 scaffold_6, whole genome shotgun sequence; n=1; Vitis vinifera|Rep: Chromosome chr4 scaffold_6, whole genome shotgun sequence - Vitis vinifera (Grape), partial (54%)
TC20526	213	55	56	18	-1.63743	Down	0.0165892	similar to UniRef100_A7PKS6 Cluster: Chromosome chr7 scaffold_20, whole genome shotgun sequence; n=1; Vitis vinifera|Rep: Chromosome chr7 scaffold_20, whole genome shotgun sequence - Vitis vinifera (Grape), partial (25%)
TC10256	36	76	9	25	1.47393	Up	0.0167235	similar to UniRef100_A7PB17 Cluster: Chromosome chr16 scaffold_10, whole genome shotgun sequence; n=2; Vitis vinifera|Rep: Chromosome chr16 scaffold_10, whole genome shotgun sequence - Vitis vinifera (Grape), partial (37%)
CK937856	91	22	24	7	-1.77761	Down	0.0174348	similar to UniRef100_A7PRI1 Cluster: Chromosome chr14 scaffold_27, whole genome shotgun sequence; n=1; Vitis vinifera|Rep: Chromosome chr14 scaffold_27, whole genome shotgun sequence - Vitis vinifera (Grape), partial (80%)
TC4032	90	21	24	7	-1.77761	Down	0.0174348	similar to UniRef100_A7QMN6 Cluster: Chromosome chr19 scaffold_126, whole genome shotgun sequence; n=1; Vitis vinifera|Rep: Chromosome chr19 scaffold_126, whole genome shotgun sequence - Vitis vinifera (Grape), partial (33%)
TC15237	122	255	32	85	1.40939	Up	0.0175186	weakly similar to UniRef100_A7QIP2 Cluster: Chromosome chr9 scaffold_104, whole genome shotgun sequence; n=1; Vitis vinifera|Rep: Chromosome chr9 scaffold_104, whole genome shotgun sequence - Vitis vinifera (Grape), partial (42%)
TC2933	22	53	6	18	1.58496	Up	0.0175939	similar to UniRef100_A7P2H3 Cluster: Chromosome chr1 scaffold_5, whole genome shotgun sequence; n=1; Vitis vinifera|Rep: Chromosome chr1 scaffold_5, whole genome shotgun sequence - Vitis vinifera (Grape), partial (56%)
TC5218	46	98	12	33	1.45943	Up	0.0177335	similar to UniRef100_A7PNV4 Cluster: Chromosome chr8 scaffold_23, whole genome shotgun sequence; n=2; Vitis|Rep: Chromosome chr8 scaffold_23, whole genome shotgun sequence - Vitis vinifera (Grape), partial (47%)
TC17174	125	31	33	10	-1.72247	Down	0.0179005	weakly similar to UniRef100_A7P0S4 Cluster: Chromosome chr19 scaffold_4, whole genome shotgun sequence; n=1; Vitis vinifera|Rep: Chromosome chr19 scaffold_4, whole genome shotgun sequence - Vitis vinifera (Grape), partial (7%)
TC18145	53	111	14	37	1.4021	Up	0.0180682	-
TC18	196	52	52	17	-1.61298	Down	0.0184036	similar to UniRef100_A5AE59 Cluster: Ubiquitin carrier protein; n=1; Vitis vinifera|Rep: Ubiquitin carrier protein - Vitis vinifera (Grape), partial (86%)
EY661526	41	91	11	30	1.44746	Up	0.0186073	similar to UniRef100_A7PHR6 Cluster: Chromosome chr17 scaffold_16, whole genome shotgun sequence; n=1; Vitis vinifera|Rep: Chromosome chr17 scaffold_16, whole genome shotgun sequence - Vitis vinifera (Grape), partial (38%)
TC23691	255	67	67	22	-1.60666	Down	0.0188999	UniRef100_Q9ZWQ9 Cluster: Flavonol synthase/flavanone 3-hydroxylase; n=1; Citrus unshiu|Rep: Flavonol synthase/flavanone 3-hydroxylase - Citrus unshiu (Satsuma orange), partial (48%)
TC25600	25	56	7	19	1.44057	Up	0.0190005	similar to UniRef100_A7QKB0 Cluster: Chromosome chr2 scaffold_112, whole genome shotgun sequence; n=1; Vitis vinifera|Rep: Chromosome chr2 scaffold_112, whole genome shotgun sequence - Vitis vinifera (Grape), partial (65%)
CB250365	97	24	26	8	-1.70044	Down	0.0195504	weakly similar to UniRef100_A7P6R6 Cluster: Chromosome chr9 scaffold_7, whole genome shotgun sequence; n=1; Vitis vinifera|Rep: Chromosome chr9 scaffold_7, whole genome shotgun sequence - Vitis vinifera (Grape), partial (6%)
TC8831	10	34	3	11	1.87447	Up	0.0199341	similar to UniRef100_UPI0000162BE2 Cluster: zinc finger (CCCH-type/C3HC4-type RING finger) family protein; n=1; Arabidopsis thaliana|Rep: zinc finger (CCCH-type/C3HC4-type RING finger) family protein - Arabidopsis thaliana, partial (26%)
EY715305	12	34	3	11	1.87447	Up	0.0199341	homologue to UniRef100_A7QF13 Cluster: Chromosome chr16 scaffold_86, whole genome shotgun sequence; n=1; Vitis vinifera|Rep: Chromosome chr16 scaffold_86, whole genome shotgun sequence - Vitis vinifera (Grape), partial (35%)
EY651333	13	32	3	11	1.87447	Up	0.0199341	similar to UniRef100_A7QXM9 Cluster: Chromosome undetermined scaffold_226, whole genome shotgun sequence; n=1; Vitis vinifera|Rep: Chromosome undetermined scaffold_226, whole genome shotgun sequence - Vitis vinifera (Grape), partial (27%)
TC25858	13	33	3	11	1.87447	Up	0.0199341	homologue to UniRef100_A7Q446 Cluster: Chromosome chr13 scaffold_48, whole genome shotgun sequence; n=1; Vitis vinifera|Rep: Chromosome chr13 scaffold_48, whole genome shotgun sequence - Vitis vinifera (Grape), partial (91%)
TC14038	13	32	3	11	1.87447	Up	0.0199341	similar to UniRef100_A7Q1F1 Cluster: Chromosome chr7 scaffold_44, whole genome shotgun sequence; n=1; Vitis vinifera|Rep: Chromosome chr7 scaffold_44, whole genome shotgun sequence - Vitis vinifera (Grape), partial (15%)
EY735295	17	38	4	13	1.70044	Up	0.0201527	similar to UniRef100_Q8LRN5 Cluster: NADPH oxidase; n=1; Nicotiana tabacum|Rep: NADPH oxidase - Nicotiana tabacum (Common tobacco), partial (10%)
TC14656	17	38	4	13	1.70044	Up	0.0201527	similar to UniRef100_A7R526 Cluster: Chromosome undetermined scaffold_840, whole genome shotgun sequence; n=2; Vitis vinifera|Rep: Chromosome undetermined scaffold_840, whole genome shotgun sequence - Vitis vinifera (Grape), partial (20%)
TC4857	17	38	4	13	1.70044	Up	0.0201527	similar to UniRef100_Q9SH33 Cluster: F2K11.15; n=1; Arabidopsis thaliana|Rep: F2K11.15 - Arabidopsis thaliana (Mouse-ear cress), partial (19%)
TC4604	67	15	18	5	-1.848	Down	0.020539	similar to UniRef100_A7R1G2 Cluster: Chromosome undetermined scaffold_351, whole genome shotgun sequence; n=1; Vitis vinifera|Rep: Chromosome undetermined scaffold_351, whole genome shotgun sequence - Vitis vinifera (Grape), partial (55%)
TC11331	68	16	18	5	-1.848	Down	0.020539	similar to UniRef100_A7PK71 Cluster: Chromosome chr15 scaffold_19, whole genome shotgun sequence; n=1; Vitis vinifera|Rep: Chromosome chr15 scaffold_19, whole genome shotgun sequence - Vitis vinifera (Grape), partial (18%)
CN187632	70	16	18	5	-1.848	Down	0.020539	similar to UniRef100_Q9SW70 Cluster: Stress-related protein; n=1; Vitis riparia|Rep: Stress-related protein - Vitis riparia (Frost grape) (Vitis vulpina), partial (67%)
TC9584	68	16	18	5	-1.848	Down	0.020539	homologue to UniRef100_A7PQS1 Cluster: Chromosome chr6 scaffold_25, whole genome shotgun sequence; n=1; Vitis vinifera|Rep: Chromosome chr6 scaffold_25, whole genome shotgun sequence - Vitis vinifera (Grape), partial (10%)
EY702639	176	355	46	119	1.37126	Up	0.0205627	similar to UniRef100_A7R291 Cluster: Acyl-[acyl-carrier protein] desaturase; n=1; Vitis vinifera|Rep: Acyl-[acyl-carrier protein] desaturase - Vitis vinifera (Grape), partial (21%)
TC24216	149	40	39	13	-1.58496	Down	0.0206938	similar to UniRef100_A7PXT0 Cluster: Chromosome chr15 scaffold_37, whole genome shotgun sequence; n=1; Vitis vinifera|Rep: Chromosome chr15 scaffold_37, whole genome shotgun sequence - Vitis vinifera (Grape), partial (51%)
TC11348	45	9	12	3	-2	Down	0.02093	similar to UniRef100_Q8L7B5 Cluster: Chaperonin CPN60-like 1, mitochondrial precursor; n=1; Arabidopsis thaliana|Rep: Chaperonin CPN60-like 1, mitochondrial precursor - Arabidopsis thaliana (Mouse-ear cress), partial (13%)
TC20537	47	9	12	3	-2	Down	0.02093	-
EY656954	46	10	12	3	-2	Down	0.02093	similar to UniRef100_A7PPA3 Cluster: Chromosome chr8 scaffold_23, whole genome shotgun sequence; n=1; Vitis vinifera|Rep: Chromosome chr8 scaffold_23, whole genome shotgun sequence - Vitis vinifera (Grape), partial (42%)
TC14643	44	10	12	3	-2	Down	0.02093	homologue to UniRef100_A4Q7Q9 Cluster: Cytochrome c, monohaem; n=1; Medicago truncatula|Rep: Cytochrome c, monohaem - Medicago truncatula (Barrel medic), partial (39%)
EY707812	46	8	12	3	-2	Down	0.02093	similar to UniRef100_A7QY84 Cluster: Chromosome chr2 scaffold_241, whole genome shotgun sequence; n=1; Vitis vinifera|Rep: Chromosome chr2 scaffold_241, whole genome shotgun sequence - Vitis vinifera (Grape), partial (43%)
TC10647	36	72	9	24	1.41504	Up	0.0209965	weakly similar to UniRef100_A7P014 Cluster: Chromosome chr6 scaffold_3, whole genome shotgun sequence; n=2; Vitis vinifera|Rep: Chromosome chr6 scaffold_3, whole genome shotgun sequence - Vitis vinifera (Grape), partial (64%)
TC1485	35	72	9	24	1.41504	Up	0.0211654	homologue to UniRef100_Q1I1D7 Cluster: Cytochrome P450; n=1; Citrus sinensis|Rep: Cytochrome P450 - Citrus sinensis (Sweet orange), complete
TC18351	120	29	32	10	-1.67807	Down	0.0213604	-
TC15860	87	22	23	7	-1.71621	Down	0.0221784	similar to UniRef100_A7P0S6 Cluster: Chromosome chr19 scaffold_4, whole genome shotgun sequence; n=1; Vitis vinifera|Rep: Chromosome chr19 scaffold_4, whole genome shotgun sequence - Vitis vinifera (Grape), partial (45%)
EY673267	282	565	74	189	1.35279	Up	0.0221958	weakly similar to UniRef100_A7QN97 Cluster: Chromosome chr2 scaffold_132, whole genome shotgun sequence; n=1; Vitis vinifera|Rep: Chromosome chr2 scaffold_132, whole genome shotgun sequence - Vitis vinifera (Grape), partial (12%)
TC6435	111	220	29	74	1.35147	Up	0.0223165	similar to UniRef100_A7P3K7 Cluster: Chromosome chr1 scaffold_5, whole genome shotgun sequence; n=1; Vitis vinifera|Rep: Chromosome chr1 scaffold_5, whole genome shotgun sequence - Vitis vinifera (Grape), partial (56%)
TC19370	150	306	40	102	1.3505	Up	0.0224062	similar to UniRef100_Q6EFV7 Cluster: ARD-like protein; n=2; Brassica juncea|Rep: ARD-like protein - Brassica juncea (Leaf mustard) (Indian mustard), partial (92%)
TC13498	90	182	24	61	1.34577	Up	0.0228451	-
TC12814	31	63	8	21	1.39232	Up	0.0229237	weakly similar to UniRef100_Q941F6 Cluster: Leucine-rich repeat receptor-like kinase F21M12.36; n=1; Arabidopsis thaliana|Rep: Leucine-rich repeat receptor-like kinase F21M12.36 - Arabidopsis thaliana (Mouse-ear cress), partial (14%)
TC18510	58	113	15	38	1.34104	Up	0.0232929	similar to UniRef100_A7P6T9 Cluster: Chromosome chr9 scaffold_7, whole genome shotgun sequence; n=1; Vitis vinifera|Rep: Chromosome chr9 scaffold_7, whole genome shotgun sequence - Vitis vinifera (Grape), partial (89%)
TC9861	143	39	38	13	-1.54749	Down	0.0241434	similar to UniRef100_A7R2I8 Cluster: Chromosome undetermined scaffold_431, whole genome shotgun sequence; n=1; Vitis vinifera|Rep: Chromosome undetermined scaffold_431, whole genome shotgun sequence - Vitis vinifera (Grape), partial (38%)
EY652425	67	134	18	45	1.32193	Up	0.0251773	similar to UniRef100_A7NTZ0 Cluster: Chromosome chr18 scaffold_1, whole genome shotgun sequence; n=1; Vitis vinifera|Rep: Chromosome chr18 scaffold_1, whole genome shotgun sequence - Vitis vinifera (Grape), partial (4%)
CB291633	20	42	5	14	1.48543	Up	0.025217	similar to UniRef100_A9RCZ4 Cluster: Predicted protein; n=1; Physcomitrella patens subsp. patens|Rep: Predicted protein - Physcomitrella patens subsp. patens, partial (6%)
TC1502	19	43	5	14	1.48543	Up	0.025217	-
EY656718	220	59	58	20	-1.53605	Down	0.0252908	similar to UniRef100_A7QG59 Cluster: Chromosome undetermined scaffold_91, whole genome shotgun sequence; n=1; Vitis vinifera|Rep: Chromosome undetermined scaffold_91, whole genome shotgun sequence - Vitis vinifera (Grape), partial (48%)
TC15309	45	93	12	31	1.36923	Up	0.0252991	weakly similar to UniRef100_A7R3C3 Cluster: Chromosome undetermined scaffold_502, whole genome shotgun sequence; n=1; Vitis vinifera|Rep: Chromosome undetermined scaffold_502, whole genome shotgun sequence - Vitis vinifera (Grape), partial (61%)
EY676143	116	29	31	10	-1.63227	Down	0.0255267	similar to UniRef100_A7W1G3 Cluster: Glycerophosphoryl diester phosphodiesterase; n=1; Methylobacterium chloromethanicum CM4|, partial (3%)
EL492531	9	25	2	8	2	Up	0.0256476	weakly similar to UniRef100_Q3SLV4 Cluster: Transposase, TnsA-related protein; n=1; Thiobacillus denitrificans ATCC 25259|Rep: Transposase, TnsA-related protein - Thiobacillus denitrificans (strain ATCC 25259), partial (11%)
CX676042	8	25	2	8	2	Up	0.0256476	similar to UniRef100_A7NV38 Cluster: Chromosome chr18 scaffold_1, whole genome shotgun sequence; n=1; Vitis vinifera|Rep: Chromosome chr18 scaffold_1, whole genome shotgun sequence - Vitis vinifera (Grape), partial (68%)
TC831	6	25	2	8	2	Up	0.0256476	weakly similar to UniRef100_A7QVW0 Cluster: Chromosome undetermined scaffold_193, whole genome shotgun sequence; n=1; Vitis vinifera|Rep: Chromosome undetermined scaffold_193, whole genome shotgun sequence - Vitis vinifera (Grape), partial (29%)
TC17039	9	23	2	8	2	Up	0.0256476	similar to UniRef100_A7NUU1 Cluster: Chromosome chr18 scaffold_1, whole genome shotgun sequence; n=1; Vitis vinifera|Rep: Chromosome chr18 scaffold_1, whole genome shotgun sequence - Vitis vinifera (Grape), partial (51%)
EY733548	9	23	2	8	2	Up	0.0256476	similar to UniRef100_A7QF13 Cluster: Chromosome chr16 scaffold_86, whole genome shotgun sequence; n=1; Vitis vinifera|Rep: Chromosome chr16 scaffold_86, whole genome shotgun sequence - Vitis vinifera (Grape), partial (21%)
TC15140	25	55	7	18	1.36257	Up	0.025678	similar to UniRef100_Q6PV94 Cluster: Thioredoxin; n=1; Glycine max|Rep: Thioredoxin - Glycine max (Soybean), partial (52%)
CK936457	25	54	7	18	1.36257	Up	0.025678	similar to UniRef100_A7PQM3 Cluster: Chromosome chr6 scaffold_25, whole genome shotgun sequence; n=1; Vitis vinifera|Rep: Chromosome chr6 scaffold_25, whole genome shotgun sequence - Vitis vinifera (Grape), partial (49%)
TC18178	21	0	6	1	-2.58496	Down	0.0259184	similar to UniRef100_A7NXI0 Cluster: Chromosome chr5 scaffold_2, whole genome shotgun sequence; n=1; Vitis vinifera|Rep: Chromosome chr5 scaffold_2, whole genome shotgun sequence - Vitis vinifera (Grape), partial (78%)
EY655044	21	0	6	1	-2.58496	Down	0.0259184	weakly similar to UniRef100_Q2R2L5 Cluster: AMP-binding enzyme family protein, expressed; n=1; Oryza sativa Japonica Group|Rep: AMP-binding enzyme family protein, expressed - Oryza sativa subsp. japonica (Rice), partial (14%)
TC14546	24	0	6	1	-2.58496	Down	0.0259184	-
EY652094	23	4	6	1	-2.58496	Down	0.0259184	weakly similar to UniRef100_A8IRN2 Cluster: Predicted protein; n=1; Chlamydomonas reinhardtii|Rep: Predicted protein - Chlamydomonas reinhardtii, partial (5%)
EY749802	23	4	6	1	-2.58496	Down	0.0259184	similar to UniRef100_A8JBS0 Cluster: DnaJ-like protein; n=1; Chlamydomonas reinhardtii|Rep: DnaJ-like protein - Chlamydomonas reinhardtii, partial (3%)
TC6861	21	4	6	1	-2.58496	Down	0.0259184	homologue to UniRef100_A5YWM1 Cluster: Glutathione S-transferase; n=1; Citrus sinensis|Rep: Glutathione S-transferase - Citrus sinensis (Sweet orange), complete
TC17132	22	4	6	1	-2.58496	Down	0.0259184	weakly similar to UniRef100_A7Q4J0 Cluster: Chromosome chr9 scaffold_49, whole genome shotgun sequence; n=1; Vitis vinifera|Rep: Chromosome chr9 scaffold_49, whole genome shotgun sequence - Vitis vinifera (Grape), partial (47%)
EY724940	22	0	6	1	-2.58496	Down	0.0259184	similar to UniRef100_A7PW97 Cluster: Chromosome chr8 scaffold_34, whole genome shotgun sequence; n=1; Vitis vinifera|Rep: Chromosome chr8 scaffold_34, whole genome shotgun sequence - Vitis vinifera (Grape), partial (46%)
TC24251	21	3	6	1	-2.58496	Down	0.0259184	similar to UniRef100_A7PHY0 Cluster: Chromosome chr13 scaffold_17, whole genome shotgun sequence; n=2; Vitis vinifera|Rep: Chromosome chr13 scaffold_17, whole genome shotgun sequence - Vitis vinifera (Grape), partial (78%)
EY674196	21	4	6	1	-2.58496	Down	0.0259184	similar to UniRef100_A7Q2F4 Cluster: Chromosome chr1 scaffold_46, whole genome shotgun sequence; n=1; Vitis vinifera|Rep: Chromosome chr1 scaffold_46, whole genome shotgun sequence - Vitis vinifera (Grape), partial (5%)
TC16017	21	4	6	1	-2.58496	Down	0.0259184	similar to UniRef100_A7Q1T7 Cluster: Chromosome chr7 scaffold_44, whole genome shotgun sequence; n=1; Vitis vinifera|Rep: Chromosome chr7 scaffold_44, whole genome shotgun sequence - Vitis vinifera (Grape), partial (53%)
EY655726	24	3	6	1	-2.58496	Down	0.0259184	similar to UniRef100_A7R271 Cluster: Chromosome undetermined scaffold_405, whole genome shotgun sequence; n=2; Vitis vinifera|Rep: Chromosome undetermined scaffold_405, whole genome shotgun sequence - Vitis vinifera (Grape), partial (17%)
EY725759	22	4	6	1	-2.58496	Down	0.0259184	similar to UniRef100_Q93ZM7 Cluster: Chaperonin CPN60-like 2, mitochondrial precursor; n=2; Brassicaceae|Rep: Chaperonin CPN60-like 2, mitochondrial precursor - Arabidopsis thaliana (Mouse-ear cress), partial (41%)
TC18738	22	4	6	1	-2.58496	Down	0.0259184	similar to UniRef100_Q1AEL7 Cluster: Expansin; n=1; Fragaria x ananassa|Rep: Expansin - Fragaria ananassa (Strawberry), partial (59%)
EY683888	24	3	6	1	-2.58496	Down	0.0259184	similar to UniRef100_Q3ECS6 Cluster: Uncharacterized protein At1g51340.1; n=1; Arabidopsis thaliana|Rep: Uncharacterized protein At1g51340.1 - Arabidopsis thaliana (Mouse-ear cress), partial (37%)
TC10263	22	4	6	1	-2.58496	Down	0.0259184	-
TC18721	22	3	6	1	-2.58496	Down	0.0259184	similar to UniRef100_Q2XPV3 Cluster: Oligouridylate binding protein-like protein; n=1; Solanum tuberosum|Rep: Oligouridylate binding protein-like protein - Solanum tuberosum (Potato), partial (7%)
TC15455	22	0	6	1	-2.58496	Down	0.0259184	weakly similar to UniRef100_A7QV16 Cluster: Chromosome undetermined scaffold_183, whole genome shotgun sequence; n=1; Vitis vinifera|Rep: Chromosome undetermined scaffold_183, whole genome shotgun sequence - Vitis vinifera (Grape), partial (17%)
EY649802	21	4	6	1	-2.58496	Down	0.0259184	similar to UniRef100_A7PVB1 Cluster: Chromosome chr4 scaffold_32, whole genome shotgun sequence; n=1; Vitis vinifera|Rep: Chromosome chr4 scaffold_32, whole genome shotgun sequence - Vitis vinifera (Grape), partial (45%)
EY687253	24	0	6	1	-2.58496	Down	0.0259184	weakly similar to UniRef100_A7NVQ1 Cluster: Chromosome chr18 scaffold_1, whole genome shotgun sequence; n=1; Vitis vinifera|Rep: Chromosome chr18 scaffold_1, whole genome shotgun sequence - Vitis vinifera (Grape), partial (10%)
TC21879	23	0	6	1	-2.58496	Down	0.0259184	UniRef100_Q9MBF3 Cluster: Glycine-rich RNA-binding protein; n=1; Citrus unshiu|Rep: Glycine-rich RNA-binding protein - Citrus unshiu (Satsuma orange), complete
EY689595	129	34	34	11	-1.62803	Down	0.0259454	similar to UniRef100_A7QVN3 Cluster: Chromosome chr14 scaffold_190, whole genome shotgun sequence; n=1; Vitis vinifera|Rep: Chromosome chr14 scaffold_190, whole genome shotgun sequence - Vitis vinifera (Grape), partial (30%)
TC21043	185	52	49	17	-1.52725	Down	0.0262062	weakly similar to UniRef100_A2Q168 Cluster: RNA-directed DNA polymerase; n=1; Medicago truncatula|Rep: RNA-directed DNA polymerase - Medicago truncatula (Barrel medic), partial (5%)
TC1936	93	185	25	62	1.31034	Up	0.0263832	UniRef100_Q8H6R3 Cluster: Nodulin-like protein; n=1; Poncirus trifoliata|Rep: Nodulin-like protein - Poncirus trifoliata (Hardy orange), partial (46%)
TC9367	34	69	9	23	1.35364	Up	0.0265592	homologue to UniRef100_Q9SEA0 Cluster: Capsanthin/capsorubin synthase, chromoplast precursor; n=1; Citrus sinensis|Rep: Capsanthin/capsorubin synthase, chromoplast precursor - Citrus sinensis (Sweet orange), partial (49%)
EY698082	34	69	9	23	1.35364	Up	0.0265592	similar to UniRef100_A7NTZ0 Cluster: Chromosome chr18 scaffold_1, whole genome shotgun sequence; n=1; Vitis vinifera|Rep: Chromosome chr18 scaffold_1, whole genome shotgun sequence - Vitis vinifera (Grape), partial (9%)
EY719294	174	49	46	16	-1.52356	Down	0.0265977	-
EY702166	71	18	19	6	-1.66297	Down	0.0271634	weakly similar to UniRef100_A7PHS9 Cluster: Chromosome chr17 scaffold_16, whole genome shotgun sequence; n=1; Vitis vinifera|Rep: Chromosome chr17 scaffold_16, whole genome shotgun sequence - Vitis vinifera (Grape), partial (67%)
EY662313	73	18	19	6	-1.66297	Down	0.0271634	similar to UniRef100_A5VK08 Cluster: Penicillin-binding protein, 1A family; n=1; Lactobacillus reuteri F275|Rep: Penicillin-binding protein, 1A family - Lactobacillus reuteri (strain ATCC 23272 / DSM 20016 / F275), partial (4%)
TC22776	316	87	83	29	-1.51706	Down	0.027301	weakly similar to UniRef100_A8J3Q3 Cluster: Glyoxal or galactose oxidase; n=1; Chlamydomonas reinhardtii|Rep: Glyoxal or galactose oxidase - Chlamydomonas reinhardtii, partial (6%)
EY744406	66	14	17	5	-1.76553	Down	0.0275464	weakly similar to UniRef100_A7RQ83 Cluster: Predicted protein; n=1; Nematostella vectensis|Rep: Predicted protein - Nematostella vectensis (Starlet sea anemone), partial (36%)
EY678487	65	14	17	5	-1.76553	Down	0.0275464	-
TC19188	64	14	17	5	-1.76553	Down	0.0275464	-
EY671228	5	14	1	5	2.32193	Up	0.0277841	similar to UniRef100_A7QDZ0 Cluster: Chromosome chr4 scaffold_83, whole genome shotgun sequence; n=1; Vitis vinifera|Rep: Chromosome chr4 scaffold_83, whole genome shotgun sequence - Vitis vinifera (Grape), partial (18%)
EY742134	0	15	1	5	2.32193	Up	0.0277841	similar to UniRef100_A7R4U2 Cluster: Chromosome undetermined scaffold_777, whole genome shotgun sequence; n=1; Vitis vinifera|Rep: Chromosome undetermined scaffold_777, whole genome shotgun sequence - Vitis vinifera (Grape), partial (3%)
TC22350	0	16	1	5	2.32193	Up	0.0277841	similar to UniRef100_A7PMS3 Cluster: Chromosome chr14 scaffold_21, whole genome shotgun sequence; n=1; Vitis vinifera|Rep: Chromosome chr14 scaffold_21, whole genome shotgun sequence - Vitis vinifera (Grape), partial (21%)
EY727177	3	15	1	5	2.32193	Up	0.0277841	similar to UniRef100_A7R1A3 Cluster: Chromosome undetermined scaffold_342, whole genome shotgun sequence; n=1; Vitis vinifera|Rep: Chromosome undetermined scaffold_342, whole genome shotgun sequence - Vitis vinifera (Grape), partial (31%)
CK937376	3	15	1	5	2.32193	Up	0.0277841	similar to UniRef100_A7NVS8 Cluster: Chromosome chr18 scaffold_1, whole genome shotgun sequence; n=1; Vitis vinifera|Rep: Chromosome chr18 scaffold_1, whole genome shotgun sequence - Vitis vinifera (Grape), partial (44%)
EY709596	3	14	1	5	2.32193	Up	0.0277841	similar to UniRef100_Q9SGX7 Cluster: F20B24.16; n=1; Arabidopsis thaliana|Rep: F20B24.16 - Arabidopsis thaliana (Mouse-ear cress), partial (10%)
TC18922	0	14	1	5	2.32193	Up	0.0277841	homologue to UniRef100_A7QNP2 Cluster: Chromosome undetermined scaffold_133, whole genome shotgun sequence; n=1; Vitis vinifera|Rep: Chromosome undetermined scaffold_133, whole genome shotgun sequence - Vitis vinifera (Grape), partial (36%)
EY695770	5	14	1	5	2.32193	Up	0.0277841	similar to UniRef100_A7QPD5 Cluster: Chromosome chr18 scaffold_137, whole genome shotgun sequence; n=1; Vitis vinifera|Rep: Chromosome chr18 scaffold_137, whole genome shotgun sequence - Vitis vinifera (Grape), partial (13%)
EY699068	5	15	1	5	2.32193	Up	0.0277841	similar to UniRef100_Q8GVE3 Cluster: Flavanone 7-O-glucoside 2''-O-beta-L-rhamnosyltransferase; n=1; Citrus maxima|Rep: Flavanone 7-O-glucoside 2''-O-beta-L-rhamnosyltransferase - Citrus maxima (Pummelo) (Citrus grandis), partial (37%)
TC26005	3	14	1	5	2.32193	Up	0.0277841	-
EY726638	5	14	1	5	2.32193	Up	0.0277841	similar to UniRef100_A7PFK3 Cluster: Chromosome chr11 scaffold_14, whole genome shotgun sequence; n=1; Vitis vinifera|Rep: Chromosome chr11 scaffold_14, whole genome shotgun sequence - Vitis vinifera (Grape), partial (19%)
CF506368	3	16	1	5	2.32193	Up	0.0277841	similar to UniRef100_Q9FYJ8 Cluster: F17F8.1; n=1; Arabidopsis thaliana|Rep: F17F8.1 - Arabidopsis thaliana (Mouse-ear cress), partial (28%)
EY740629	3	15	1	5	2.32193	Up	0.0277841	similar to UniRef100_O22055 Cluster: Phosphate transporter; n=1; Catharanthus roseus|Rep: Phosphate transporter - Catharanthus roseus (Rosy periwinkle) (Madagascar periwinkle), partial (44%)
TC12287	3	14	1	5	2.32193	Up	0.0277841	similar to UniRef100_A7PN07 Cluster: Chromosome chr14 scaffold_21, whole genome shotgun sequence; n=1; Vitis vinifera|Rep: Chromosome chr14 scaffold_21, whole genome shotgun sequence - Vitis vinifera (Grape), partial (78%)
EY721593	5	14	1	5	2.32193	Up	0.0277841	weakly similar to UniRef100_A7PPX3 Cluster: Chromosome chr18 scaffold_24, whole genome shotgun sequence; n=1; Vitis vinifera|Rep: Chromosome chr18 scaffold_24, whole genome shotgun sequence - Vitis vinifera (Grape), partial (14%)
TC4947	0	15	1	5	2.32193	Up	0.0277841	homologue to UniRef100_P46487 Cluster: Malate dehydrogenase, mitochondrial precursor; n=1; Eucalyptus gunnii|Rep: Malate dehydrogenase, mitochondrial precursor - Eucalyptus gunnii (Cider tree), partial (17%)
TC4974	5	14	1	5	2.32193	Up	0.0277841	similar to UniRef100_A7NXF2 Cluster: Chromosome chr5 scaffold_2, whole genome shotgun sequence; n=1; Vitis vinifera|Rep: Chromosome chr5 scaffold_2, whole genome shotgun sequence - Vitis vinifera (Grape), complete
CV718294	0	14	1	5	2.32193	Up	0.0277841	similar to UniRef100_Q2QAW1 Cluster: NPR1-like protein; n=1; Platanus x acerifolia|Rep: NPR1-like protein - Platanus acerifolia (London plane tree), partial (55%)
TC17394	0	14	1	5	2.32193	Up	0.0277841	similar to UniRef100_A7QUT4 Cluster: Chromosome chr1 scaffold_180, whole genome shotgun sequence; n=1; Vitis vinifera|Rep: Chromosome chr1 scaffold_180, whole genome shotgun sequence - Vitis vinifera (Grape), partial (57%)
EY655373	4	14	1	5	2.32193	Up	0.0277841	similar to UniRef100_A5AML4 Cluster: Beta-galactosidase; n=1; Vitis vinifera|Rep: Beta-galactosidase - Vitis vinifera (Grape), partial (28%)
TC18905	4	14	1	5	2.32193	Up	0.0277841	similar to UniRef100_A7QIM3 Cluster: Chromosome chr9 scaffold_104, whole genome shotgun sequence; n=1; Vitis vinifera|Rep: Chromosome chr9 scaffold_104, whole genome shotgun sequence - Vitis vinifera (Grape), partial (60%)
CF833876	3	15	1	5	2.32193	Up	0.0277841	homologue to UniRef100_A7P3F7 Cluster: Fructose-bisphosphate aldolase; n=1; Vitis vinifera|Rep: Fructose-bisphosphate aldolase - Vitis vinifera (Grape), partial (40%)
TC20285	3	14	1	5	2.32193	Up	0.0277841	similar to UniRef100_A7Q091 Cluster: Chromosome chr7 scaffold_42, whole genome shotgun sequence; n=1; Vitis vinifera|Rep: Chromosome chr7 scaffold_42, whole genome shotgun sequence - Vitis vinifera (Grape), partial (29%)
CF835920	5	16	1	5	2.32193	Up	0.0277841	similar to UniRef100_A7R6X6 Cluster: Chromosome undetermined scaffold_1483, whole genome shotgun sequence; n=1; Vitis vinifera|Rep: Chromosome undetermined scaffold_1483, whole genome shotgun sequence - Vitis vinifera (Grape), partial (25%)
EY755646	0	14	1	5	2.32193	Up	0.0277841	-
TC11878	0	14	1	5	2.32193	Up	0.0277841	weakly similar to UniRef100_Q949G8 Cluster: HcrVf2 protein; n=1; Malus floribunda|Rep: HcrVf2 protein - Malus floribunda, partial (27%)
TC4619	141	39	37	13	-1.50901	Down	0.0281931	-
EY713564	82	22	22	7	-1.65208	Down	0.0282942	-
DR912041	57	12	15	4	-1.90689	Down	0.0283306	-
TC20297	194	55	51	18	-1.5025	Down	0.0289337	similar to UniRef100_A7NXM8 Cluster: Chromosome chr5 scaffold_2, whole genome shotgun sequence; n=1; Vitis vinifera|Rep: Chromosome chr5 scaffold_2, whole genome shotgun sequence - Vitis vinifera (Grape), partial (9%)
DR909124	195	54	51	18	-1.5025	Down	0.0289337	similar to UniRef100_A7NW50 Cluster: Chromosome chr5 scaffold_2, whole genome shotgun sequence; n=1; Vitis vinifera|Rep: Chromosome chr5 scaffold_2, whole genome shotgun sequence - Vitis vinifera (Grape), partial (29%)
CX672557	94	23	25	8	-1.64386	Down	0.0291747	similar to UniRef100_A7P714 Cluster: Chromosome chr9 scaffold_7, whole genome shotgun sequence; n=1; Vitis vinifera|Rep: Chromosome chr9 scaffold_7, whole genome shotgun sequence - Vitis vinifera (Grape), partial (39%)
TC24397	96	24	25	8	-1.64386	Down	0.0291747	similar to UniRef100_A7PKD8 Cluster: Chromosome chr15 scaffold_19, whole genome shotgun sequence; n=1; Vitis vinifera|Rep: Chromosome chr15 scaffold_19, whole genome shotgun sequence - Vitis vinifera (Grape), partial (14%)
CX051659	17	36	4	12	1.58496	Up	0.0293375	UniRef100_A4BF74 Cluster: Heat shock protein HtpX; n=1; Reinekea sp. MED297|Rep: Heat shock protein HtpX - Reinekea sp. MED297, partial (5%)
TC13582	17	35	4	12	1.58496	Up	0.0293375	similar to UniRef100_A7P6L8 Cluster: Chromosome chr9 scaffold_7, whole genome shotgun sequence; n=1; Vitis vinifera|Rep: Chromosome chr9 scaffold_7, whole genome shotgun sequence - Vitis vinifera (Grape), complete
CF505137	17	36	4	12	1.58496	Up	0.0293375	similar to UniRef100_A7QPB2 Cluster: Chromosome chr18 scaffold_137, whole genome shotgun sequence; n=1; Vitis vinifera|Rep: Chromosome chr18 scaffold_137, whole genome shotgun sequence - Vitis vinifera (Grape), partial (20%)
EY711768	4	15	1	5	2.32193	Up	0.029673	-
TC16469	4	15	1	5	2.32193	Up	0.029673	-
EY754684	5	16	1	5	2.32193	Up	0.029673	-
TC17392	0	16	1	5	2.32193	Up	0.029673	similar to UniRef100_A7QMJ1 Cluster: Chromosome chr19 scaffold_126, whole genome shotgun sequence; n=1; Vitis vinifera|Rep: Chromosome chr19 scaffold_126, whole genome shotgun sequence - Vitis vinifera (Grape), partial (48%)
TC19512	3	15	1	5	2.32193	Up	0.029673	similar to UniRef100_UPI0000162841 Cluster: SKS3 (SKU5 Similar 3); copper ion binding; n=1; Arabidopsis thaliana|Rep: SKS3 (SKU5 Similar 3); copper ion binding - Arabidopsis thaliana, partial (56%)
TC20741	0	15	1	5	2.32193	Up	0.029673	similar to UniRef100_P51139 Cluster: Glycogen synthase kinase-3 homolog MsK-3; n=1; Medicago sativa|Rep: Glycogen synthase kinase-3 homolog MsK-3 - Medicago sativa (Alfalfa), partial (42%)
DY306056	0	15	1	5	2.32193	Up	0.029673	weakly similar to UniRef100_Q19PP7 Cluster: TIR-NBS-NBS-LRR type disease resistance protein; n=1; Populus trichocarpa|Rep: TIR-NBS-NBS-LRR type disease resistance protein - Populus trichocarpa (Western balsam poplar) (Populus balsamiferasubsp. trichocarpa), partial (7%)
TC3473	5	15	1	5	2.32193	Up	0.029673	similar to UniRef100_A7Q0E4 Cluster: Chromosome chr7 scaffold_42, whole genome shotgun sequence; n=1; Vitis vinifera|Rep: Chromosome chr7 scaffold_42, whole genome shotgun sequence - Vitis vinifera (Grape), partial (64%)
TC14261	5	15	1	5	2.32193	Up	0.029673	similar to UniRef100_A7Q9V8 Cluster: Chromosome chr8 scaffold_68, whole genome shotgun sequence; n=1; Vitis vinifera|Rep: Chromosome chr8 scaffold_68, whole genome shotgun sequence - Vitis vinifera (Grape), partial (47%)
CF833241	4	14	1	5	2.32193	Up	0.029673	homologue to UniRef100_A7PMI7 Cluster: Serine/threonine protein phosphatase; n=1; Vitis vinifera|Rep: Serine/threonine protein phosphatase - Vitis vinifera (Grape), partial (54%)
TC4745	5	15	1	5	2.32193	Up	0.029673	homologue to UniRef100_A7QXE9 Cluster: Chromosome undetermined scaffold_222, whole genome shotgun sequence; n=1; Vitis vinifera|Rep: Chromosome undetermined scaffold_222, whole genome shotgun sequence - Vitis vinifera (Grape), partial (98%)
TC12268	31	61	8	20	1.32193	Up	0.0299008	weakly similar to UniRef100_A7QAN3 Cluster: Chromosome chr5 scaffold_72, whole genome shotgun sequence; n=1; Vitis vinifera|Rep: Chromosome chr5 scaffold_72, whole genome shotgun sequence - Vitis vinifera (Grape), partial (97%)
TC6573	10	29	3	10	1.73697	Up	0.0299048	-
EY685251	11	29	3	10	1.73697	Up	0.0299048	similar to UniRef100_Q8TR42 Cluster: P-type copper-transporting ATPase; n=1; Methanosarcina acetivorans|Rep: P-type, partial (1%)
EY757359	11	29	3	10	1.73697	Up	0.0299048	similar to UniRef100_A7Q3S9 Cluster: Chromosome chr13 scaffold_48, whole genome shotgun sequence; n=1; Vitis vinifera|Rep: Chromosome chr13 scaffold_48, whole genome shotgun sequence - Vitis vinifera (Grape), partial (20%)
TC13267	13	30	3	10	1.73697	Up	0.0299048	similar to UniRef100_A7PA48 Cluster: Chromosome chr14 scaffold_9, whole genome shotgun sequence; n=1; Vitis vinifera|Rep: Chromosome chr14 scaffold_9, whole genome shotgun sequence - Vitis vinifera (Grape), partial (36%)
TC25039	13	30	3	10	1.73697	Up	0.0299048	similar to UniRef100_A7P4K9 Cluster: Chromosome chr4 scaffold_6, whole genome shotgun sequence; n=1; Vitis vinifera|Rep: Chromosome chr4 scaffold_6, whole genome shotgun sequence - Vitis vinifera (Grape), partial (19%)
TC9413	10	29	3	10	1.73697	Up	0.0299048	similar to UniRef100_A5Z1M8 Cluster: Gibberellic acid receptor-b; n=1; Gossypium hirsutum|Rep: Gibberellic acid receptor-b - Gossypium hirsutum (Upland cotton) (Gossypium mexicanum), partial (55%)
TC14207	10	31	3	10	1.73697	Up	0.0299048	homologue to UniRef100_Q3LUM2 Cluster: Elongation factor 1-alpha; n=1; Gossypium hirsutum|Rep: Elongation factor 1-alpha - Gossypium hirsutum (Upland cotton) (Gossypium mexicanum), partial (62%)
EY666647	12	30	3	10	1.73697	Up	0.0299048	weakly similar to UniRef100_A7NW61 Cluster: Chromosome chr5 scaffold_2, whole genome shotgun sequence; n=1; Vitis vinifera|Rep: Chromosome chr5 scaffold_2, whole genome shotgun sequence - Vitis vinifera (Grape), partial (7%)
TC11055	12	29	3	10	1.73697	Up	0.0299048	similar to UniRef100_A7QPT0 Cluster: Chromosome chr10 scaffold_138, whole genome shotgun sequence; n=2; Vitis vinifera|Rep: Chromosome chr10 scaffold_138, whole genome shotgun sequence - Vitis vinifera (Grape), partial (9%)
EY690471	45	89	12	30	1.32193	Up	0.0302842	similar to UniRef100_Q97E55 Cluster: Methylated DNA-protein cysteine methyltransferase; n=1; Clostridium acetobutylicum|Rep: Methylated DNA-protein cysteine methyltransferase - Clostridium acetobutylicum, partial (10%)
EY751899	225	62	59	21	-1.49033	Down	0.0303629	similar to UniRef100_A7PEP7 Cluster: Chromosome chr11 scaffold_13, whole genome shotgun sequence; n=1; Vitis vinifera|Rep: Chromosome chr11 scaffold_13, whole genome shotgun sequence - Vitis vinifera (Grape), partial (36%)
TC762	103	28	27	9	-1.58496	Down	0.03055	similar to UniRef100_Q9FG12 Cluster: Glycolate oxidase subunit D-like; D-lactate dehydrogenase-like; n=1; Arabidopsis thaliana|Rep: Glycolate oxidase subunit D-like; D-lactate dehydrogenase-like - Arabidopsis thaliana (Mouse-ear cress), partial (41%)
TC20797	102	28	27	9	-1.58496	Down	0.03055	similar to UniRef100_A7PUB1 Cluster: Chromosome chr7 scaffold_31, whole genome shotgun sequence; n=1; Vitis vinifera|Rep: Chromosome chr7 scaffold_31, whole genome shotgun sequence - Vitis vinifera (Grape), partial (26%)
EY718639	66	123	17	41	1.27009	Up	0.0309674	similar to UniRef100_O04567 Cluster: Probable inactive receptor kinase At1g27190 precursor; n=2; Arabidopsis thaliana|Rep: Probable inactive receptor kinase At1g27190 precursor - Arabidopsis thaliana (Mouse-ear cress), partial (27%)
TC12117	76	145	20	48	1.26303	Up	0.0318376	similar to UniRef100_A7QFS8 Cluster: Chromosome undetermined scaffold_89, whole genome shotgun sequence; n=1; Vitis vinifera|Rep: Chromosome undetermined scaffold_89, whole genome shotgun sequence - Vitis vinifera (Grape), partial (93%)
EY742741	23	49	6	16	1.41504	Up	0.0322023	similar to UniRef100_A7NTV4 Cluster: Chromosome chr18 scaffold_1, whole genome shotgun sequence; n=1; Vitis vinifera|Rep: Chromosome chr18 scaffold_1, whole genome shotgun sequence - Vitis vinifera (Grape), partial (28%)
TC11939	89	163	23	55	1.2578	Up	0.032497	homologue to UniRef100_A7QSA1 Cluster: Chromosome chr3 scaffold_157, whole genome shotgun sequence; n=1; Vitis vinifera|Rep: Chromosome chr3 scaffold_157, whole genome shotgun sequence - Vitis vinifera (Grape), partial (12%)
TC6157	48	96	13	32	1.29956	Up	0.0329214	weakly similar to UniRef100_A7NZ81 Cluster: Chromosome chr6 scaffold_3, whole genome shotgun sequence; n=1; Vitis vinifera|Rep: Chromosome chr6 scaffold_3, whole genome shotgun sequence - Vitis vinifera (Grape), partial (43%)
T1096	51	95	13	32	1.29956	Up	0.0329214	-
TC2781	43	80	11	27	1.29546	Up	0.0334261	similar to UniRef100_Q7Y0S8 Cluster: Erg-1; n=1; Solanum tuberosum|Rep: Erg-1 - Solanum tuberosum (Potato), partial (73%)
TC5818	167	47	44	16	-1.45943	Down	0.0342647	similar to UniRef100_Q40786 Cluster: Arabinogalactan-protein precursor; n=1; Pyrus communis|Rep: Arabinogalactan-protein precursor - Pyrus communis (Pear), partial (41%)
TC4772	196	57	52	19	-1.45251	Down	0.035195	similar to UniRef100_A7PMG2 Cluster: Chromosome chr14 scaffold_21, whole genome shotgun sequence; n=1; Vitis vinifera|Rep: Chromosome chr14 scaffold_21, whole genome shotgun sequence - Vitis vinifera (Grape), partial (74%)
TC10663	199	56	52	19	-1.45251	Down	0.035195	similar to UniRef100_A7Q5U6 Cluster: Chromosome chr14 scaffold_54, whole genome shotgun sequence; n=1; Vitis vinifera|Rep: Chromosome chr14 scaffold_54, whole genome shotgun sequence - Vitis vinifera (Grape), partial (36%)
TC994	133	36	35	12	-1.54432	Down	0.035522	weakly similar to UniRef100_A7P9Q8 Cluster: Chromosome chr3 scaffold_8, whole genome shotgun sequence; n=2; Vitis vinifera|Rep: Chromosome chr3 scaffold_8, whole genome shotgun sequence - Vitis vinifera (Grape), partial (51%)
EY705911	122	32	32	11	-1.54057	Down	0.036014	-
TC19595	122	33	32	11	-1.54057	Down	0.036014	similar to UniRef100_A7QIW0 Cluster: Chromosome chr2 scaffold_105, whole genome shotgun sequence; n=1; Vitis vinifera|Rep: Chromosome chr2 scaffold_105, whole genome shotgun sequence - Vitis vinifera (Grape), partial (34%)
TC18572	78	22	21	7	-1.58496	Down	0.0361988	similar to UniRef100_A7PP90 Cluster: Chromosome chr8 scaffold_23, whole genome shotgun sequence; n=1; Vitis vinifera|Rep: Chromosome chr8 scaffold_23, whole genome shotgun sequence - Vitis vinifera (Grape), partial (27%)
EY735596	81	20	21	7	-1.58496	Down	0.0361988	-
TC21100	547	158	144	53	-1.442	Down	0.036649	similar to UniRef100_Q7XHJ2 Cluster: Expansin-like protein; n=1; Quercus robur|Rep: Expansin-like protein - Quercus robur (English oak), partial (75%)
TC12965	289	84	76	28	-1.44057	Down	0.0368511	similar to UniRef100_A7P103 Cluster: Chromosome chr19 scaffold_4, whole genome shotgun sequence; n=1; Vitis vinifera|Rep: Chromosome chr19 scaffold_4, whole genome shotgun sequence - Vitis vinifera (Grape), partial (94%)
EY728966	145	43	38	14	-1.44057	Down	0.0368511	similar to UniRef100_A7P3C2 Cluster: Chromosome chr1 scaffold_5, whole genome shotgun sequence; n=1; Vitis vinifera|Rep: Chromosome chr1 scaffold_5, whole genome shotgun sequence - Vitis vinifera (Grape), partial (48%)
TC16412	62	16	16	5	-1.67807	Down	0.0371431	similar to UniRef100_A7PTF4 Cluster: Chromosome chr8 scaffold_29, whole genome shotgun sequence; n=1; Vitis vinifera|Rep: Chromosome chr8 scaffold_29, whole genome shotgun sequence - Vitis vinifera (Grape), partial (33%)
EY715512	59	14	16	5	-1.67807	Down	0.0371431	similar to UniRef100_A7NUX8 Cluster: Chromosome chr18 scaffold_1, whole genome shotgun sequence; n=1; Vitis vinifera|Rep: Chromosome chr18 scaffold_1, whole genome shotgun sequence - Vitis vinifera (Grape), partial (21%)
TC17889	78	146	21	49	1.22239	Up	0.0372696	similar to UniRef100_A7R2K7 Cluster: Chromosome chr10 scaffold_433, whole genome shotgun sequence; n=1; Vitis vinifera|Rep: Chromosome chr10 scaffold_433, whole genome shotgun sequence - Vitis vinifera (Grape), partial (24%)
TC9187	23	4	6	1	-2.58496	Down	0.0373545	similar to UniRef100_A7PS15 Cluster: Chromosome chr14 scaffold_27, whole genome shotgun sequence; n=1; Vitis vinifera|Rep: Chromosome chr14 scaffold_27, whole genome shotgun sequence - Vitis vinifera (Grape), partial (79%)
TC1721	23	4	6	1	-2.58496	Down	0.0373545	similar to UniRef100_A7NTX6 Cluster: Chromosome chr18 scaffold_1, whole genome shotgun sequence; n=2; Vitis vinifera|Rep: Chromosome chr18 scaffold_1, whole genome shotgun sequence - Vitis vinifera (Grape), partial (52%)
CB291533	21	3	6	1	-2.58496	Down	0.0373545	weakly similar to UniRef100_A7NVE4 Cluster: Chromosome chr18 scaffold_1, whole genome shotgun sequence; n=1; Vitis vinifera|Rep: Chromosome chr18 scaffold_1, whole genome shotgun sequence - Vitis vinifera (Grape), partial (64%)
TC18238	24	0	6	1	-2.58496	Down	0.0373545	similar to UniRef100_Q9SWG3 Cluster: Far-red impaired response protein; n=1; Arabidopsis thaliana|Rep: Far-red impaired response protein - Arabidopsis thaliana (Mouse-ear cress), partial (19%)
EY695284	23	4	6	1	-2.58496	Down	0.0373545	similar to UniRef100_A7QNY4 Cluster: Chromosome chr1 scaffold_135, whole genome shotgun sequence; n=1; Vitis vinifera|Rep: Chromosome chr1 scaffold_135, whole genome shotgun sequence - Vitis vinifera (Grape), partial (48%)
EY729519	22	4	6	1	-2.58496	Down	0.0373545	similar to UniRef100_A7PJP2 Cluster: Chromosome chr12 scaffold_18, whole genome shotgun sequence; n=1; Vitis vinifera|Rep: Chromosome chr12 scaffold_18, whole genome shotgun sequence - Vitis vinifera (Grape), partial (29%)
EY747400	24	3	6	1	-2.58496	Down	0.0373545	similar to UniRef100_A7PYX8 Cluster: Chromosome chr4 scaffold_39, whole genome shotgun sequence; n=1; Vitis vinifera|Rep: Chromosome chr4 scaffold_39, whole genome shotgun sequence - Vitis vinifera (Grape), partial (14%)
CX673140	23	4	6	1	-2.58496	Down	0.0373545	homologue to UniRef100_Q39435 Cluster: Rac-like GTP-binding protein RHO1 precursor; n=1; Beta vulgaris|Rep: Rac-like GTP-binding protein RHO1 precursor - Beta vulgaris (Sugar beet), partial (39%)
TC24994	22	0	6	1	-2.58496	Down	0.0373545	similar to UniRef100_A7QB17 Cluster: Chromosome chr5 scaffold_72, whole genome shotgun sequence; n=2; Vitis vinifera|Rep: Chromosome chr5 scaffold_72, whole genome shotgun sequence - Vitis vinifera (Grape), partial (47%)
TC3608	21	0	6	1	-2.58496	Down	0.0373545	similar to UniRef100_A7P226 Cluster: Chromosome chr19 scaffold_4, whole genome shotgun sequence; n=1; Vitis vinifera|Rep: Chromosome chr19 scaffold_4, whole genome shotgun sequence - Vitis vinifera (Grape), partial (11%)
TC13413	22	3	6	1	-2.58496	Down	0.0373545	weakly similar to UniRef100_Q0ZCB8 Cluster: Integrase; n=1; Populus trichocarpa|Rep: Integrase - Populus trichocarpa (Western balsam poplar) (Populus balsamiferasubsp. trichocarpa), partial (22%)
EY745633	21	4	6	1	-2.58496	Down	0.0373545	similar to UniRef100_A8N512 Cluster: Predicted protein; n=1; Coprinopsis cinerea okayama7#130|Rep: Predicted protein -, partial (1%)
TC25612	21	4	6	1	-2.58496	Down	0.0373545	-
EY653997	21	4	6	1	-2.58496	Down	0.0373545	similar to UniRef100_A7Q3C5 Cluster: Chromosome chr13 scaffold_48, whole genome shotgun sequence; n=1; Vitis vinifera|Rep: Chromosome chr13 scaffold_48, whole genome shotgun sequence - Vitis vinifera (Grape), partial (11%)
TC7172	22	4	6	1	-2.58496	Down	0.0373545	similar to UniRef100_A7QSP4 Cluster: Chromosome undetermined scaffold_161, whole genome shotgun sequence; n=1; Vitis vinifera|Rep: Chromosome undetermined scaffold_161, whole genome shotgun sequence - Vitis vinifera (Grape), partial (52%)
TC19933	24	3	6	1	-2.58496	Down	0.0373545	homologue to UniRef100_A0KTP1 Cluster: Transcriptional regulator, AraC family; n=1; Shewanella sp. ANA-3|Rep: Transcriptional regulator, AraC family - Shewanella sp. (strain ANA-3), partial (5%)
TC10524	24	4	6	1	-2.58496	Down	0.0373545	weakly similar to UniRef100_A7PVI3 Cluster: Chromosome chr9 scaffold_33, whole genome shotgun sequence; n=1; Vitis vinifera|Rep: Chromosome chr9 scaffold_33, whole genome shotgun sequence - Vitis vinifera (Grape), partial (28%)
CV713606	23	4	6	1	-2.58496	Down	0.0373545	similar to UniRef100_A7Q2A3 Cluster: Chromosome chr13 scaffold_45, whole genome shotgun sequence; n=1; Vitis vinifera|Rep: Chromosome chr13 scaffold_45, whole genome shotgun sequence - Vitis vinifera (Grape), partial (11%)
CX072483	24	0	6	1	-2.58496	Down	0.0373545	-
EY727046	23	3	6	1	-2.58496	Down	0.0373545	similar to UniRef100_A7Q1X5 Cluster: Chromosome chr13 scaffold_45, whole genome shotgun sequence; n=1; Vitis vinifera|Rep: Chromosome chr13 scaffold_45, whole genome shotgun sequence - Vitis vinifera (Grape), partial (6%)
EY663987	24	3	6	1	-2.58496	Down	0.0373545	-
TC16441	21	0	6	1	-2.58496	Down	0.0373545	similar to UniRef100_A7PLV3 Cluster: Chromosome chr14 scaffold_21, whole genome shotgun sequence; n=1; Vitis vinifera|Rep: Chromosome chr14 scaffold_21, whole genome shotgun sequence - Vitis vinifera (Grape), partial (42%)
EY683189	22	4	6	1	-2.58496	Down	0.0373545	weakly similar to UniRef100_Q9LTV5 Cluster: Helicase-like protein; n=1; Arabidopsis thaliana|Rep: Helicase-like protein - Arabidopsis thaliana (Mouse-ear cress), partial (4%)
TC21346	24	4	6	1	-2.58496	Down	0.0373545	similar to UniRef100_A7QEY3 Cluster: Chromosome chr16 scaffold_86, whole genome shotgun sequence; n=1; Vitis vinifera|Rep: Chromosome chr16 scaffold_86, whole genome shotgun sequence - Vitis vinifera (Grape), complete
TC5005	22	3	6	1	-2.58496	Down	0.0373545	similar to UniRef100_Q6L9M0 Cluster: DNA polymerase lambda; n=1; Oryza sativa Japonica Group|Rep: DNA polymerase lambda - Oryza sativa subsp. japonica (Rice), partial (35%)
CF507202	24	3	6	1	-2.58496	Down	0.0373545	similar to UniRef100_A7PP51 Cluster: Chromosome chr8 scaffold_23, whole genome shotgun sequence; n=1; Vitis vinifera|Rep: Chromosome chr8 scaffold_23, whole genome shotgun sequence - Vitis vinifera (Grape), partial (18%)
EY651851	22	3	6	1	-2.58496	Down	0.0373545	homologue to UniRef100_A7QHC7 Cluster: Chromosome chr2 scaffold_97, whole genome shotgun sequence; n=1; Vitis vinifera|Rep: Chromosome chr2 scaffold_97, whole genome shotgun sequence - Vitis vinifera (Grape), partial (11%)
EY649631	24	4	6	1	-2.58496	Down	0.0373545	weakly similar to UniRef100_A7P6R6 Cluster: Chromosome chr9 scaffold_7, whole genome shotgun sequence; n=1; Vitis vinifera|Rep: Chromosome chr9 scaffold_7, whole genome shotgun sequence - Vitis vinifera (Grape), partial (20%)
TC25629	24	3	6	1	-2.58496	Down	0.0373545	similar to UniRef100_A7NSX3 Cluster: Chromosome chr18 scaffold_1, whole genome shotgun sequence; n=1; Vitis vinifera|Rep: Chromosome chr18 scaffold_1, whole genome shotgun sequence - Vitis vinifera (Grape), partial (79%)
TC4238	21	4	6	1	-2.58496	Down	0.0373545	similar to UniRef100_A7QPJ0 Cluster: Chromosome chr18 scaffold_137, whole genome shotgun sequence; n=1; Vitis vinifera|Rep: Chromosome chr18 scaffold_137, whole genome shotgun sequence - Vitis vinifera (Grape), partial (19%)
TC22532	23	4	6	1	-2.58496	Down	0.0373545	-
TC16453	24	0	6	1	-2.58496	Down	0.0373545	similar to UniRef100_A3FGC9 Cluster: Early nodulin 93 protein; n=1; Populus alba x Populus tremula var. glandulosa|Rep: Early nodulin 93 protein - Populus alba x Populus tremula var. glandulosa, partial (89%)
EY650956	24	0	6	1	-2.58496	Down	0.0373545	weakly similar to UniRef100_Q0PZI4 Cluster: Cathepsin L 1 precursor; n=1; Diaprepes abbreviatus|Rep: Cathepsin L 1 precursor - Diaprepes abbreviatus (Sugarcane rootstalk borer weevil), partial (7%)
CN184216	22	3	6	1	-2.58496	Down	0.0373545	similar to UniRef100_A7PCH6 Cluster: Chromosome chr2 scaffold_11, whole genome shotgun sequence; n=1; Vitis vinifera|Rep: Chromosome chr2 scaffold_11, whole genome shotgun sequence - Vitis vinifera (Grape), partial (27%)
EY754997	23	0	6	1	-2.58496	Down	0.0373545	-
EY742081	21	4	6	1	-2.58496	Down	0.0373545	similar to UniRef100_P43294-2 Cluster: Isoform Short of P43294 ; n=2; Arabidopsis thaliana|Rep: Isoform Short of P43294 - Arabidopsis thaliana (Mouse-ear cress), partial (24%)
TC17288	22	3	6	1	-2.58496	Down	0.0373545	weakly similar to UniRef100_Q59IV7 Cluster: Plastidic glucose 6-phoaphate/phosphate translocator2; n=1; Mesembryanthemum crystallinum|Rep: Plastidic glucose 6-phoaphate/phosphate translocator2 - Mesembryanthemum crystallinum (Common ice plant), partial (7%)
EY757563	21	3	6	1	-2.58496	Down	0.0373545	homologue to UniRef100_A0DLH0 Cluster: Chromosome undetermined scaffold_55 whole genome shotgun sequence; n=1; Paramecium, partial (0%)
EY663467	22	0	6	1	-2.58496	Down	0.0373545	similar to UniRef100_A7Q6X6 Cluster: Chromosome chr12 scaffold_57, whole genome shotgun sequence; n=1; Vitis vinifera|Rep: Chromosome chr12 scaffold_57, whole genome shotgun sequence - Vitis vinifera (Grape), partial (52%)
TC18631	22	0	6	1	-2.58496	Down	0.0373545	homologue to UniRef100_A7Q3S7 Cluster: Chromosome chr13 scaffold_48, whole genome shotgun sequence; n=1; Vitis vinifera|Rep: Chromosome chr13 scaffold_48, whole genome shotgun sequence - Vitis vinifera (Grape), partial (81%)
TC19022	23	0	6	1	-2.58496	Down	0.0373545	similar to UniRef100_Q333R1 Cluster: Alpha 1,3-fucosyltransferase; n=1; Drosophila simulans|Rep: Alpha 1,3-fucosyltransferase - Drosophila simulans (Fruit fly), partial (5%)
CK934770	21	4	6	1	-2.58496	Down	0.0373545	-
TC18965	21	0	6	1	-2.58496	Down	0.0373545	similar to UniRef100_O49935 Cluster: Sig1 protein; n=1; Sinapis alba|Rep: Sig1 protein - Sinapis alba (White mustard) (Brassica hirta), partial (49%)
TC10844	22	0	6	1	-2.58496	Down	0.0373545	similar to UniRef100_A7P3I8 Cluster: Chromosome chr1 scaffold_5, whole genome shotgun sequence; n=2; Vitis vinifera|Rep: Chromosome chr1 scaffold_5, whole genome shotgun sequence - Vitis vinifera (Grape), partial (87%)
EY739179	22	3	6	1	-2.58496	Down	0.0373545	similar to UniRef100_Q9SUC0 Cluster: Probable 3-hydroxyisobutyrate dehydrogenase, mitochondrial precursor; n=2; Arabidopsis thaliana|Rep: Probable 3-hydroxyisobutyrate dehydrogenase, mitochondrial precursor - Arabidopsis thaliana (Mouse-ear cress), partial (18%)
CX047347	23	4	6	1	-2.58496	Down	0.0373545	similar to UniRef100_Q8W519 Cluster: Methionine S-methyltransferase; n=1; Zea mays|Rep: Methionine S-methyltransferase - Zea, partial (2%)
TC11074	21	4	6	1	-2.58496	Down	0.0373545	-
TC25559	21	3	6	1	-2.58496	Down	0.0373545	weakly similar to UniRef100_Q8H6S3 Cluster: NBS-LRR type disease resistance protein; n=1; Poncirus trifoliata|Rep: NBS-LRR type disease resistance protein - Poncirus trifoliata (Hardy orange), partial (11%)
CX073810	22	3	6	1	-2.58496	Down	0.0373545	similar to UniRef100_A4I2S8 Cluster: Ubiquitin carboxyl-terminal hydrolase; n=1; Leishmania infantum|Rep: Ubiquitin, partial (2%)
TC26047	23	0	6	1	-2.58496	Down	0.0373545	similar to UniRef100_A7Q0C7 Cluster: Chromosome chr7 scaffold_42, whole genome shotgun sequence; n=1; Vitis vinifera|Rep: Chromosome chr7 scaffold_42, whole genome shotgun sequence - Vitis vinifera (Grape), partial (80%)
TC10229	98	28	26	9	-1.53051	Down	0.0373611	similar to UniRef100_A7PQU3 Cluster: Chromosome chr6 scaffold_25, whole genome shotgun sequence; n=1; Vitis vinifera|Rep: Chromosome chr6 scaffold_25, whole genome shotgun sequence - Vitis vinifera (Grape), partial (89%)
TC12304	99	28	26	9	-1.53051	Down	0.0373611	-
TC2073	98	28	26	9	-1.53051	Down	0.0373611	similar to UniRef100_A7R3R4 Cluster: Chromosome undetermined scaffold_560, whole genome shotgun sequence; n=1; Vitis vinifera|Rep: Chromosome undetermined scaffold_560, whole genome shotgun sequence - Vitis vinifera (Grape), partial (46%)
TC20201	97	26	26	9	-1.53051	Down	0.0373611	-
TC18714	98	26	26	9	-1.53051	Down	0.0373611	weakly similar to UniRef100_A7P609 Cluster: Chromosome chr4 scaffold_6, whole genome shotgun sequence; n=1; Vitis vinifera|Rep: Chromosome chr4 scaffold_6, whole genome shotgun sequence - Vitis vinifera (Grape), partial (16%)
TC25336	173	50	46	17	-1.4361	Down	0.0374884	similar to UniRef100_Q8H6U4 Cluster: Heat shock protein 60; n=1; Prunus dulcis|Rep: Heat shock protein 60 - Prunus dulcis (Almond) (Prunus amygdalus), partial (24%)
EY658919	37	71	10	24	1.26303	Up	0.0376502	similar to UniRef100_A7PSE2 Cluster: Chromosome chr14 scaffold_27, whole genome shotgun sequence; n=2; Vitis vinifera|Rep: Chromosome chr14 scaffold_27, whole genome shotgun sequence - Vitis vinifera (Grape), partial (31%)
EY697658	133	40	35	13	-1.42884	Down	0.0385421	similar to UniRef100_A7NWU9 Cluster: Chromosome chr5 scaffold_2, whole genome shotgun sequence; n=1; Vitis vinifera|Rep: Chromosome chr5 scaffold_2, whole genome shotgun sequence - Vitis vinifera (Grape), partial (3%)
TC4434	52	13	14	4	-1.80735	Down	0.038634	similar to UniRef100_A7QBI8 Cluster: Chromosome chr13 scaffold_74, whole genome shotgun sequence; n=1; Vitis vinifera|Rep: Chromosome chr13 scaffold_74, whole genome shotgun sequence - Vitis vinifera (Grape), partial (26%)
TC10365	54	13	14	4	-1.80735	Down	0.038634	weakly similar to UniRef100_A7P196 Cluster: Chromosome chr19 scaffold_4, whole genome shotgun sequence; n=1; Vitis vinifera|Rep: Chromosome chr19 scaffold_4, whole genome shotgun sequence - Vitis vinifera (Grape), partial (5%)
TC19098	52	12	14	4	-1.80735	Down	0.038634	-
TC16140	53	13	14	4	-1.80735	Down	0.038634	similar to UniRef100_A7PZM3 Cluster: Chromosome chr15 scaffold_40, whole genome shotgun sequence; n=1; Vitis vinifera|Rep: Chromosome chr15 scaffold_40, whole genome shotgun sequence - Vitis vinifera (Grape), partial (3%)
TC25758	53	12	14	4	-1.80735	Down	0.038634	similar to UniRef100_A7QT08 Cluster: Chromosome chr14 scaffold_164, whole genome shotgun sequence; n=1; Vitis vinifera|Rep: Chromosome chr14 scaffold_164, whole genome shotgun sequence - Vitis vinifera (Grape), partial (98%)
TC18290	164	47	43	16	-1.42626	Down	0.0389226	similar to UniRef100_A7QQ45 Cluster: Chromosome chr2 scaffold_140, whole genome shotgun sequence; n=1; Vitis vinifera|Rep: Chromosome chr2 scaffold_140, whole genome shotgun sequence - Vitis vinifera (Grape), partial (9%)
TC15785	162	49	43	16	-1.42626	Down	0.0389226	similar to UniRef100_A7R3R4 Cluster: Chromosome undetermined scaffold_560, whole genome shotgun sequence; n=1; Vitis vinifera|Rep: Chromosome undetermined scaffold_560, whole genome shotgun sequence - Vitis vinifera (Grape), partial (40%)
TC8094	164	49	43	16	-1.42626	Down	0.0389226	similar to UniRef100_A7PWH4 Cluster: Chromosome chr8 scaffold_34, whole genome shotgun sequence; n=1; Vitis vinifera|Rep: Chromosome chr8 scaffold_34, whole genome shotgun sequence - Vitis vinifera (Grape), partial (20%)
TC10347	32	57	8	19	1.24793	Up	0.0391317	weakly similar to UniRef100_A7R6H7 Cluster: Chromosome undetermined scaffold_1285, whole genome shotgun sequence; n=1; Vitis vinifera|Rep: Chromosome undetermined scaffold_1285, whole genome shotgun sequence - Vitis vinifera (Grape), partial (43%)
TC5305	151	46	40	15	-1.41504	Down	0.0406167	similar to UniRef100_Q5D1L9 Cluster: Class III HD-Zip protein 8; n=1; Populus trichocarpa|Rep: Class III HD-Zip protein 8 - Populus trichocarpa (Western balsam poplar) (Populus balsamiferasubsp. trichocarpa), partial (28%)
EY659673	101	186	27	62	1.19931	Up	0.0406925	similar to UniRef100_A7P5Z6 Cluster: Chromosome chr4 scaffold_6, whole genome shotgun sequence; n=1; Vitis vinifera|Rep: Chromosome chr4 scaffold_6, whole genome shotgun sequence - Vitis vinifera (Grape), partial (71%)
EY655364	43	79	11	26	1.24101	Up	0.0407723	similar to UniRef100_Q6YBV3 Cluster: Cellulose synthase; n=1; Populus tremuloides|Rep: Cellulose synthase - Populus tremuloides (Quaking aspen), partial (16%)
1175	40	79	11	26	1.24101	Up	0.0407723	-
EY756215	704	209	186	70	-1.40988	Down	0.0414162	similar to UniRef100_Q9SCA1 Cluster: Calcium-binding protein; n=1; Lotus japonicus|Rep: Calcium-binding protein - Lotus japonicus, partial (63%)
EY738507	8	22	2	7	1.80735	Up	0.0417867	similar to UniRef100_A7PAL4 Cluster: Chromosome chr14 scaffold_9, whole genome shotgun sequence; n=1; Vitis vinifera|Rep: Chromosome chr14 scaffold_9, whole genome shotgun sequence - Vitis vinifera (Grape), partial (59%)
EY712116	8	22	2	7	1.80735	Up	0.0417867	similar to UniRef100_A7P9K1 Cluster: Chromosome chr3 scaffold_8, whole genome shotgun sequence; n=1; Vitis vinifera|Rep: Chromosome chr3 scaffold_8, whole genome shotgun sequence - Vitis vinifera (Grape), partial (38%)
TC25080	8	22	2	7	1.80735	Up	0.0417867	homologue to UniRef100_A7NZI1 Cluster: Chromosome chr6 scaffold_3, whole genome shotgun sequence; n=1; Vitis vinifera|Rep: Chromosome chr6 scaffold_3, whole genome shotgun sequence - Vitis vinifera (Grape), partial (52%)
EY752598	9	22	2	7	1.80735	Up	0.0417867	homologue to UniRef100_Q7Y068 Cluster: Plasma membrane H+-ATPase; n=2; Sesbania rostrata|Rep: Plasma membrane H+-ATPase - Sesbania rostrata, partial (18%)
DR908289	7	21	2	7	1.80735	Up	0.0417867	homologue to UniRef100_A7PLG8 Cluster: Chromosome chr7 scaffold_20, whole genome shotgun sequence; n=1; Vitis vinifera|Rep: Chromosome chr7 scaffold_20, whole genome shotgun sequence - Vitis vinifera (Grape), partial (95%)
TC22373	9	20	2	7	1.80735	Up	0.0417867	similar to UniRef100_A7QCI3 Cluster: Chromosome chr12 scaffold_78, whole genome shotgun sequence; n=1; Vitis vinifera|Rep: Chromosome chr12 scaffold_78, whole genome shotgun sequence - Vitis vinifera (Grape), complete
TC21264	464	139	122	46	-1.40718	Down	0.0418398	similar to UniRef100_A7PHC0 Cluster: Chromosome chr17 scaffold_16, whole genome shotgun sequence; n=1; Vitis vinifera|Rep: Chromosome chr17 scaffold_16, whole genome shotgun sequence - Vitis vinifera (Grape), partial (18%)
TC14111	169	52	45	17	-1.40439	Down	0.0422805	similar to UniRef100_A7Q3G0 Cluster: Chromosome chr13 scaffold_48, whole genome shotgun sequence; n=1; Vitis vinifera|Rep: Chromosome chr13 scaffold_48, whole genome shotgun sequence - Vitis vinifera (Grape), partial (91%)
TC13138	96	169	25	57	1.18903	Up	0.0422998	similar to UniRef100_A7PI17 Cluster: Chromosome chr13 scaffold_17, whole genome shotgun sequence; n=1; Vitis vinifera|Rep: Chromosome chr13 scaffold_17, whole genome shotgun sequence - Vitis vinifera (Grape), partial (91%)
TC9314	117	34	31	11	-1.49476	Down	0.0425038	similar to UniRef100_A7PRY7 Cluster: Chromosome chr14 scaffold_27, whole genome shotgun sequence; n=1; Vitis vinifera|Rep: Chromosome chr14 scaffold_27, whole genome shotgun sequence - Vitis vinifera (Grape), partial (70%)
EY682022	68	124	18	41	1.18763	Up	0.042524	homologue to UniRef100_O80336 Cluster: Metallothionein-like protein; n=1; Citrus unshiu|Rep: Metallothionein-like protein - Citrus unshiu (Satsuma orange), partial (53%)
TC24724	35	63	9	21	1.22239	Up	0.042834	similar to UniRef100_Q9SGT0 Cluster: T6H22.18 protein; n=1; Arabidopsis thaliana|Rep: T6H22.18 protein - Arabidopsis thaliana (Mouse-ear cress), partial (44%)
TC24485	33	64	9	21	1.22239	Up	0.042834	weakly similar to UniRef100_A7P5H0 Cluster: Chromosome chr4 scaffold_6, whole genome shotgun sequence; n=1; Vitis vinifera|Rep: Chromosome chr4 scaffold_6, whole genome shotgun sequence - Vitis vinifera (Grape), partial (4%)
EY745666	82	150	22	50	1.18442	Up	0.043038	homologue to UniRef100_Q7XJI7 Cluster: Glycine-rich protein TomR2; n=1; Solanum lycopersicum|Rep: Glycine-rich protein TomR2 - Solanum lycopersicum (Tomato) (Lycopersicon esculentum), partial (7%)
TC22616	85	149	22	50	1.18442	Up	0.043038	similar to UniRef100_Q8LPM2 Cluster: CDPK-like protein; n=1; Solanum tuberosum|Rep: CDPK-like protein - Solanum tuberosum (Potato), partial (29%)
TC3209	47	84	12	28	1.22239	Up	0.0435794	similar to UniRef100_A7QN97 Cluster: Chromosome chr2 scaffold_132, whole genome shotgun sequence; n=1; Vitis vinifera|Rep: Chromosome chr2 scaffold_132, whole genome shotgun sequence - Vitis vinifera (Grape), partial (41%)
CF509361	22	46	6	15	1.32193	Up	0.0439386	similar to UniRef100_Q7Y223 Cluster: Mannan endo-1,4-beta-mannosidase 2 precursor; n=1; Arabidopsis thaliana|Rep: Mannan endo-1,4-beta-mannosidase 2 precursor - Arabidopsis thaliana (Mouse-ear cress), partial (48%)
EY709890	22	45	6	15	1.32193	Up	0.0439386	similar to UniRef100_A7PQR0 Cluster: Chromosome chr6 scaffold_25, whole genome shotgun sequence; n=1; Vitis vinifera|Rep: Chromosome chr6 scaffold_25, whole genome shotgun sequence - Vitis vinifera (Grape), partial (19%)
CF417589	21	44	6	15	1.32193	Up	0.0439386	similar to UniRef100_A7QPB2 Cluster: Chromosome chr18 scaffold_137, whole genome shotgun sequence; n=1; Vitis vinifera|Rep: Chromosome chr18 scaffold_137, whole genome shotgun sequence - Vitis vinifera (Grape), partial (41%)
TC14213	23	45	6	15	1.32193	Up	0.0439386	similar to UniRef100_A9YWR9 Cluster: Oligopeptidase A; n=1; Medicago truncatula|Rep: Oligopeptidase A - Medicago truncatula (Barrel medic), partial (22%)
EY727640	24	44	6	15	1.32193	Up	0.0439386	similar to UniRef100_A7PC59 Cluster: Chromosome chr2 scaffold_11, whole genome shotgun sequence; n=1; Vitis vinifera|Rep: Chromosome chr2 scaffold_11, whole genome shotgun sequence - Vitis vinifera (Grape), partial (25%)
EY703099	107	30	28	10	-1.48543	Down	0.0439417	similar to UniRef100_A9V3A1 Cluster: Predicted protein; n=1; Monosiga brevicollis MX1|Rep: Predicted protein - Monosiga, partial (1%)
TC23298	107	31	28	10	-1.48543	Down	0.0439417	similar to UniRef100_Q18PQ1 Cluster: Homolog of mammalian PITSLRE alpha protein kinase; n=1; Nicotiana tabacum|Rep: Homolog of mammalian PITSLRE alpha protein kinase - Nicotiana tabacum (Common tobacco), partial (13%)
EY718415	36	6	9	2	-2.16993	Down	0.0446256	homologue to UniRef100_A7PWN4 Cluster: Chromosome chr19 scaffold_35, whole genome shotgun sequence; n=1; Vitis vinifera|Rep: Chromosome chr19 scaffold_35, whole genome shotgun sequence - Vitis vinifera (Grape), partial (10%)
TC5831	35	7	9	2	-2.16993	Down	0.0446256	similar to UniRef100_Q8W3Z3 Cluster: Cycloartenol synthase; n=1; Betula platyphylla|Rep: Cycloartenol synthase - Betula platyphylla, partial (34%)
EY756991	33	5	9	2	-2.16993	Down	0.0446256	-
TC23459	34	6	9	2	-2.16993	Down	0.0446256	similar to UniRef100_Q2QDD8 Cluster: MAP kinase; n=1; Gossypium hirsutum|Rep: MAP kinase - Gossypium hirsutum (Upland cotton) (Gossypium mexicanum), partial (16%)
EY663541	35	6	9	2	-2.16993	Down	0.0446256	similar to UniRef100_Q9LN44 Cluster: F18O14.26; n=1; Arabidopsis thaliana|Rep: F18O14.26 - Arabidopsis thaliana (Mouse-ear cress), partial (8%)
EY714152	36	6	9	2	-2.16993	Down	0.0446256	similar to UniRef100_A7QDL6 Cluster: Chromosome chr10 scaffold_81, whole genome shotgun sequence; n=1; Vitis vinifera|Rep: Chromosome chr10 scaffold_81, whole genome shotgun sequence - Vitis vinifera (Grape), partial (27%)
EY715566	34	5	9	2	-2.16993	Down	0.0446256	similar to UniRef100_A7PXG1 Cluster: Chromosome chr12 scaffold_36, whole genome shotgun sequence; n=1; Vitis vinifera|Rep: Chromosome chr12 scaffold_36, whole genome shotgun sequence - Vitis vinifera (Grape), partial (5%)
EY665712	35	7	9	2	-2.16993	Down	0.0446256	similar to UniRef100_A7NXG8 Cluster: Chromosome chr5 scaffold_2, whole genome shotgun sequence; n=1; Vitis vinifera|Rep: Chromosome chr5 scaffold_2, whole genome shotgun sequence - Vitis vinifera (Grape), partial (29%)
TC6458	35	6	9	2	-2.16993	Down	0.0446256	similar to UniRef100_A4ULF9 Cluster: Myo-inositol-1-phosphate synthases; n=1; Medicago sativa subsp. falcata|Rep: Myo-inositol-1-phosphate synthases - Medicago falcata (Sickle medic), partial (7%)
TC17257	35	6	9	2	-2.16993	Down	0.0446256	similar to UniRef100_A4SXZ3 Cluster: TonB family protein; n=1; Polynucleobacter sp. QLW-P1DMWA-1|Rep: TonB family protein - Polynucleobacter sp. (strain QLW-P1DMWA-1), partial (6%)
TC13990	36	6	9	2	-2.16993	Down	0.0446256	similar to UniRef100_A2Q2R2 Cluster: Histidine acid phosphatase; n=1; Medicago truncatula|Rep: Histidine acid phosphatase - Medicago truncatula (Barrel medic), partial (31%)
TC21636	33	7	9	2	-2.16993	Down	0.0446256	similar to UniRef100_A7Q6I8 Cluster: Chromosome chr11 scaffold_56, whole genome shotgun sequence; n=1; Vitis vinifera|Rep: Chromosome chr11 scaffold_56, whole genome shotgun sequence - Vitis vinifera (Grape), partial (92%)
DR403408	35	7	9	2	-2.16993	Down	0.0446256	similar to UniRef100_Q9S9T7 Cluster: Vacuolar protein sorting-associated protein 28 homolog 1; n=1; Arabidopsis thaliana|Rep: Vacuolar protein sorting-associated protein 28 homolog 1 - Arabidopsis thaliana (Mouse-ear cress), partial (78%)
EY688337	33	7	9	2	-2.16993	Down	0.0446256	similar to UniRef100_A4VHY8 Cluster: Two-component sensor NarX; n=1; Pseudomonas stutzeri A1501|Rep: Two-component sensor NarX - Pseudomonas stutzeri (strain A1501), partial (3%)
TC7901	35	7	9	2	-2.16993	Down	0.0446256	similar to UniRef100_Q5NE21 Cluster: Carbonic anhydrase; n=1; Solanum lycopersicum|Rep: Carbonic anhydrase - Solanum lycopersicum (Tomato) (Lycopersicon esculentum), partial (66%)
TC915	35	5	9	2	-2.16993	Down	0.0446256	similar to UniRef100_A7NUA8 Cluster: Chromosome chr18 scaffold_1, whole genome shotgun sequence; n=1; Vitis vinifera|Rep: Chromosome chr18 scaffold_1, whole genome shotgun sequence - Vitis vinifera (Grape), partial (32%)
TC25653	34	7	9	2	-2.16993	Down	0.0446256	similar to UniRef100_A7PAC8 Cluster: Chromosome chr14 scaffold_9, whole genome shotgun sequence; n=1; Vitis vinifera|Rep: Chromosome chr14 scaffold_9, whole genome shotgun sequence - Vitis vinifera (Grape), partial (19%)
EY686414	36	5	9	2	-2.16993	Down	0.0446256	similar to UniRef100_O54972 Cluster: Protein CBFA2T3; n=1; Mus musculus|Rep: Protein CBFA2T3 - Mus musculus (Mouse), partial (3%)
TC5163	34	7	9	2	-2.16993	Down	0.0446256	similar to UniRef100_A7PFJ2 Cluster: Chromosome chr11 scaffold_14, whole genome shotgun sequence; n=1; Vitis vinifera|Rep: Chromosome chr11 scaffold_14, whole genome shotgun sequence - Vitis vinifera (Grape), partial (11%)
TC12953	33	6	9	2	-2.16993	Down	0.0446256	similar to UniRef100_A7PZ55 Cluster: Chromosome chr4 scaffold_39, whole genome shotgun sequence; n=1; Vitis vinifera|Rep: Chromosome chr4 scaffold_39, whole genome shotgun sequence - Vitis vinifera (Grape), partial (27%)
EY714855	34	5	9	2	-2.16993	Down	0.0446256	similar to UniRef100_A5C814 Cluster: Pyruvate kinase; n=1; Vitis vinifera|Rep: Pyruvate kinase - Vitis vinifera (Grape), partial (13%)
TC17384	33	6	9	2	-2.16993	Down	0.0446256	-
CX075950	35	6	9	2	-2.16993	Down	0.0446256	similar to UniRef100_A7Q5K2 Cluster: Chromosome undetermined scaffold_53, whole genome shotgun sequence; n=1; Vitis vinifera|Rep: Chromosome undetermined scaffold_53, whole genome shotgun sequence - Vitis vinifera (Grape), partial (3%)
TC21871	88	25	23	8	-1.52356	Down	0.0450083	similar to UniRef100_O49931 Cluster: Rieske iron-sulfur protein Tic55 precursor; n=1; Pisum sativum|Rep: Rieske iron-sulfur protein Tic55 precursor - Pisum sativum (Garden pea), partial (23%)
TC9311	86	25	23	8	-1.52356	Down	0.0450083	similar to UniRef100_A7R3E3 Cluster: Chromosome chr2 scaffold_508, whole genome shotgun sequence; n=1; Vitis vinifera|Rep: Chromosome chr2 scaffold_508, whole genome shotgun sequence - Vitis vinifera (Grape), partial (98%)
TC15065	536	160	141	54	-1.38466	Down	0.0455157	weakly similar to UniRef100_A7PD06 Cluster: Chromosome chr17 scaffold_12, whole genome shotgun sequence; n=1; Vitis vinifera|Rep: Chromosome chr17 scaffold_12, whole genome shotgun sequence - Vitis vinifera (Grape), partial (47%)
CB417449	11	26	3	9	1.58496	Up	0.0456478	similar to UniRef100_A7QI57 Cluster: Chromosome chr17 scaffold_101, whole genome shotgun sequence; n=1; Vitis vinifera|Rep: Chromosome chr17 scaffold_101, whole genome shotgun sequence - Vitis vinifera (Grape), partial (18%)
TC22112	10	26	3	9	1.58496	Up	0.0456478	similar to UniRef100_A7PEP9 Cluster: Chromosome chr11 scaffold_13, whole genome shotgun sequence; n=1; Vitis vinifera|Rep: Chromosome chr11 scaffold_13, whole genome shotgun sequence - Vitis vinifera (Grape), partial (89%)
TC26038	11	27	3	9	1.58496	Up	0.0456478	similar to UniRef100_A7R8K4 Cluster: Chromosome undetermined scaffold_2674, whole genome shotgun sequence; n=2; Vitis vinifera|Rep: Chromosome undetermined scaffold_2674, whole genome shotgun sequence - Vitis vinifera (Grape), partial (28%)
TC12731	11	26	3	9	1.58496	Up	0.0456478	similar to UniRef100_Q8LFV2 Cluster: Acid phosphatase type 5; n=1; Arabidopsis thaliana|Rep: Acid phosphatase type 5 - Arabidopsis thaliana (Mouse-ear cress), partial (11%)
TC17501	12	26	3	9	1.58496	Up	0.0456478	homologue to UniRef100_Q8S0H3 Cluster: Epstein-Barr virus EBNA-1-like protein; n=1; Oryza sativa Japonica Group|Rep: Epstein-Barr virus EBNA-1-like protein - Oryza sativa subsp. japonica (Rice), partial (6%)
EY700748	13	26	3	9	1.58496	Up	0.0456478	similar to UniRef100_A7PRP5 Cluster: Chromosome chr14 scaffold_27, whole genome shotgun sequence; n=1; Vitis vinifera|Rep: Chromosome chr14 scaffold_27, whole genome shotgun sequence - Vitis vinifera (Grape), partial (32%)
TC13850	13	26	3	9	1.58496	Up	0.0456478	homologue to UniRef100_Q5D6H2 Cluster: CNGC2; n=1; Gossypium hirsutum|Rep: CNGC2 - Gossypium hirsutum (Upland cotton) (Gossypium mexicanum), partial (22%)
TC12210	13	26	3	9	1.58496	Up	0.0456478	-
TC14972	10	26	3	9	1.58496	Up	0.0456478	similar to UniRef100_A7Q2A5 Cluster: Chromosome chr13 scaffold_45, whole genome shotgun sequence; n=1; Vitis vinifera|Rep: Chromosome chr13 scaffold_45, whole genome shotgun sequence - Vitis vinifera (Grape), partial (14%)
TC12111	11	27	3	9	1.58496	Up	0.0456478	homologue to UniRef100_A7P1E8 Cluster: Chromosome chr19 scaffold_4, whole genome shotgun sequence; n=1; Vitis vinifera|Rep: Chromosome chr19 scaffold_4, whole genome shotgun sequence - Vitis vinifera (Grape), partial (49%)
EY737041	13	26	3	9	1.58496	Up	0.0456478	similar to UniRef100_O81280 Cluster: Peroxisomal targeting signal-1 receptor; n=1; Citrullus lanatus|Rep: Peroxisomal targeting signal-1 receptor - Citrullus lanatus (Watermelon) (Citrullus vulgaris), partial (28%)
CN190444	10	27	3	9	1.58496	Up	0.0456478	similar to UniRef100_A7QR39 Cluster: Chromosome undetermined scaffold_147, whole genome shotgun sequence; n=1; Vitis vinifera|Rep: Chromosome undetermined scaffold_147, whole genome shotgun sequence - Vitis vinifera (Grape), partial (13%)
EY734066	11	27	3	9	1.58496	Up	0.0456478	homologue to UniRef100_A5BM41 Cluster: Ubiquitin carrier protein; n=1; Vitis vinifera|Rep: Ubiquitin carrier protein - Vitis vinifera (Grape), partial (86%)
TC9309	93	28	25	9	-1.47393	Down	0.0457681	similar to UniRef100_A7QCG2 Cluster: Chromosome undetermined scaffold_77, whole genome shotgun sequence; n=1; Vitis vinifera|Rep: Chromosome undetermined scaffold_77, whole genome shotgun sequence - Vitis vinifera (Grape), partial (96%)
EY722043	109	195	29	65	1.16439	Up	0.0463753	homologue to UniRef100_Q2I739 Cluster: Phytoene synthase; n=7; Citrus|Rep: Phytoene synthase - Citrus sinensis (Sweet orange), partial (44%)
TC16302	75	20	20	7	-1.51457	Down	0.0464385	weakly similar to UniRef100_A7QFK0 Cluster: Chromosome chr8 scaffold_88, whole genome shotgun sequence; n=1; Vitis vinifera|Rep: Chromosome chr8 scaffold_88, whole genome shotgun sequence - Vitis vinifera (Grape), partial (69%)
TC21102	74	22	20	7	-1.51457	Down	0.0464385	similar to UniRef100_A7P1K1 Cluster: Chromosome chr19 scaffold_4, whole genome shotgun sequence; n=1; Vitis vinifera|Rep: Chromosome chr19 scaffold_4, whole genome shotgun sequence - Vitis vinifera (Grape), partial (43%)
TC16934	74	21	20	7	-1.51457	Down	0.0464385	similar to UniRef100_A7QQ79 Cluster: Chromosome undetermined scaffold_141, whole genome shotgun sequence; n=1; Vitis vinifera|Rep: Chromosome undetermined scaffold_141, whole genome shotgun sequence - Vitis vinifera (Grape), partial (37%)
TC25864	76	22	20	7	-1.51457	Down	0.0464385	-
TC23802	0	12	1	4	2	Up	0.0475335	similar to UniRef100_A7PE22 Cluster: Chromosome chr11 scaffold_13, whole genome shotgun sequence; n=1; Vitis vinifera|Rep: Chromosome chr11 scaffold_13, whole genome shotgun sequence - Vitis vinifera (Grape), partial (22%)
TC1843	5	12	1	4	2	Up	0.0475335	similar to UniRef100_A7PLA3 Cluster: Chromosome chr7 scaffold_20, whole genome shotgun sequence; n=1; Vitis vinifera|Rep: Chromosome chr7 scaffold_20, whole genome shotgun sequence - Vitis vinifera (Grape), partial (53%)
CN184663	4	11	1	4	2	Up	0.0475335	similar to UniRef100_A7QXA9 Cluster: Chromosome chr19 scaffold_218, whole genome shotgun sequence; n=1; Vitis vinifera|Rep: Chromosome chr19 scaffold_218, whole genome shotgun sequence - Vitis vinifera (Grape), partial (38%)
TC1065	5	12	1	4	2	Up	0.0475335	-
EY676350	4	13	1	4	2	Up	0.0475335	similar to UniRef100_Q69F96 Cluster: Reversibly glycosylated protein; n=1; Phaseolus vulgaris|Rep: Reversibly glycosylated protein - Phaseolus vulgaris (Kidney bean) (French bean), partial (15%)
TC18644	5	12	1	4	2	Up	0.0475335	similar to UniRef100_A7QTC8 Cluster: Chromosome chr1 scaffold_166, whole genome shotgun sequence; n=1; Vitis vinifera|Rep: Chromosome chr1 scaffold_166, whole genome shotgun sequence - Vitis vinifera (Grape), partial (72%)
EY738357	0	11	1	4	2	Up	0.0475335	weakly similar to UniRef100_A7QVB2 Cluster: Chromosome chr2 scaffold_187, whole genome shotgun sequence; n=1; Vitis vinifera|Rep: Chromosome chr2 scaffold_187, whole genome shotgun sequence - Vitis vinifera (Grape), partial (22%)
TC14191	3	13	1	4	2	Up	0.0475335	similar to UniRef100_Q9M7E8 Cluster: Eukaryotic initiation factor 4B; n=1; Arabidopsis thaliana|Rep: Eukaryotic initiation factor 4B - Arabidopsis thaliana (Mouse-ear cress), partial (13%)
EY724170	4	11	1	4	2	Up	0.0475335	similar to UniRef100_A7QFY1 Cluster: Chromosome chr9 scaffold_90, whole genome shotgun sequence; n=1; Vitis vinifera|Rep: Chromosome chr9 scaffold_90, whole genome shotgun sequence - Vitis vinifera (Grape), partial (51%)
EY723969	3	12	1	4	2	Up	0.0475335	homologue to UniRef100_A7R002 Cluster: Chromosome chr7 scaffold_294, whole genome shotgun sequence; n=1; Vitis vinifera|Rep: Chromosome chr7 scaffold_294, whole genome shotgun sequence - Vitis vinifera (Grape), partial (17%)
EY716016	3	13	1	4	2	Up	0.0475335	similar to UniRef100_Q9SGN1 Cluster: F3M18.23; n=1; Arabidopsis thaliana|Rep: F3M18.23 - Arabidopsis thaliana (Mouse-ear cress), partial (32%)
TC10098	3	13	1	4	2	Up	0.0475335	similar to UniRef100_A7QMJ8 Cluster: Chromosome chr19 scaffold_126, whole genome shotgun sequence; n=1; Vitis vinifera|Rep: Chromosome chr19 scaffold_126, whole genome shotgun sequence - Vitis vinifera (Grape), partial (22%)
CF504205	5	11	1	4	2	Up	0.0475335	similar to UniRef100_A7PCL4 Cluster: Chromosome chr17 scaffold_12, whole genome shotgun sequence; n=1; Vitis vinifera|Rep: Chromosome chr17 scaffold_12, whole genome shotgun sequence - Vitis vinifera (Grape), partial (9%)
CK934368	5	11	1	4	2	Up	0.0475335	similar to UniRef100_A7QDD2 Cluster: Chromosome chr10 scaffold_81, whole genome shotgun sequence; n=1; Vitis vinifera|Rep: Chromosome chr10 scaffold_81, whole genome shotgun sequence - Vitis vinifera (Grape), partial (84%)
TC18296	99	172	26	58	1.15754	Up	0.0475642	weakly similar to UniRef100_A7PD32 Cluster: Chromosome chr17 scaffold_12, whole genome shotgun sequence; n=1; Vitis vinifera|Rep: Chromosome chr17 scaffold_12, whole genome shotgun sequence - Vitis vinifera (Grape), partial (54%)
TC12323	986	303	260	101	-1.36416	Down	0.0490977	similar to UniRef100_A7QJ56 Cluster: Chromosome chr2 scaffold_105, whole genome shotgun sequence; n=1; Vitis vinifera|Rep: Chromosome chr2 scaffold_105, whole genome shotgun sequence - Vitis vinifera (Grape), partial (50%)
TC20397	40	75	11	25	1.18442	Up	0.0498127	similar to UniRef100_A7PIX0 Cluster: Chromosome chr13 scaffold_17, whole genome shotgun sequence; n=1; Vitis vinifera|Rep: Chromosome chr13 scaffold_17, whole genome shotgun sequence - Vitis vinifera (Grape), partial (31%)
TC13226	43	75	11	25	1.18442	Up	0.0498127	homologue to UniRef100_A7PLR2 Cluster: Chromosome chr14 scaffold_21, whole genome shotgun sequence; n=1; Vitis vinifera|Rep: Chromosome chr14 scaffold_21, whole genome shotgun sequence - Vitis vinifera (Grape), partial (27%)

## Sheet: 190 DAF p<0.05
Gene	Raw Frequency in WT	Raw Frequency in MT	TPM-WT	TPM-MT	Log2Ratio (MT/WT)	Regulation mode	P-Value	Gene Description
TC5370	302	0	74	1	-6.20945	Down	2.42e-12	similar to UniRef100_A5HIJ5 Cluster: Cysteine protease Cp5; n=1; Actinidia deliciosa|Rep: Cysteine protease Cp5 - Actinidia deliciosa (Kiwi), partial (70%)
TC5159	239	0	59	1	-5.88264	Down	2.93e-11	similar to UniRef100_Q1X7Q1 Cluster: Beta-1,3-glucanase class III; n=1; Citrus clementina x Citrus reticulata|Rep: Beta-1,3-glucanase class III - Citrus clementina x Citrus reticulata, complete
TC21346	272	9	67	2	-5.06609	Down	8.65e-09	similar to UniRef100_A7QEY3 Cluster: Chromosome chr16 scaffold_86, whole genome shotgun sequence; n=1; Vitis vinifera|Rep: Chromosome chr16 scaffold_86, whole genome shotgun sequence - Vitis vinifera (Grape), complete
EY732344	440	16	108	4	-4.75489	Down	6.15e-08	M.musculus 45S pre rRNA gene
TC9862	423	15	104	4	-4.70044	Down	8.57e-08	similar to UniRef100_A7NTA7 Cluster: Chromosome chr18 scaffold_1, whole genome shotgun sequence; n=1; Vitis vinifera|Rep: Chromosome chr18 scaffold_1, whole genome shotgun sequence - Vitis vinifera (Grape), complete
EY731511	631	30	155	8	-4.27612	Down	1.01e-06	UniRef100_UPI00006A20A2 Cluster: Eukaryotic translation initiation factor 4 gamma 3 (eIF-4-gamma 3) (eIF-4G 3) (eIF4G 3) (eIF-4-gamma II) (eIF4GII).; n=1; Xenopus tropicalis|Rep: Eukaryotic translation initiation factor 4 gamma 3 (eIF-4-gamma 3) (eIF-4G 3) (eIF4G 3) (eIF-4-gamma II) (eIF4GII). - Xenopus tropicalis, partial (6%)
TC14251	16	389	4	100	4.64386	Up	1.04e-06	weakly similar to UniRef100_O81974 Cluster: Cytochrome P450 71D8; n=1; Glycine max|Rep: Cytochrome P450 71D8 - Glycine max (Soybean), partial (53%)
EY733380	292	17	72	4	-4.16993	Down	1.81e-06	similar to UniRef100_Q58NA5 Cluster: Plus agglutinin; n=1; Chlamydomonas incerta|Rep: Plus agglutinin - Chlamydomonas incerta, partial (3%)
EY716259	210	10	52	3	-4.11548	Down	2.43e-06	Magnaporthe grisea genes for 18S rRNA 5.8S rRNA 26S rRNA complete sequence rDNA repeat unit
EY737600	0	107	1	28	4.80735	Up	4.38e-06	similar to UniRef100_A7P956 Cluster: Chromosome chr3 scaffold_8, whole genome shotgun sequence; n=1; Vitis vinifera|Rep: Chromosome chr3 scaffold_8, whole genome shotgun sequence - Vitis vinifera (Grape), partial (22%)
EY757336	5	94	1	24	4.58496	Up	1.27e-05	homologue to UniRef100_Q6UNT3 Cluster: Hypersensitive-induced response protein; n=1; Cucumis sativus|Rep: Hypersensitive-induced response protein - Cucumis sativus (Cucumber), partial (46%)
TC16377	81	0	20	1	-4.32193	Down	1.44e-05	UniRef100_O80336 Cluster: Metallothionein-like protein; n=1; Citrus unshiu|Rep: Metallothionein-like protein - Citrus unshiu (Satsuma orange), complete
TC14843	4	88	1	23	4.52356	Up	1.69e-05	weakly similar to UniRef100_A7PK09 Cluster: Chromosome chr15 scaffold_19, whole genome shotgun sequence; n=1; Vitis vinifera|Rep: Chromosome chr15 scaffold_19, whole genome shotgun sequence - Vitis vinifera (Grape), partial (38%)
TC18565	79	0	19	1	-4.24793	Down	1.97e-05	homologue to UniRef100_Q39644 Cluster: Late embryogenesis abundant protein Lea5; n=1; Citrus sinensis|Rep: Late embryogenesis abundant protein Lea5 - Citrus sinensis (Sweet orange), complete
EY733268	116	7	29	2	-3.85798	Down	2.05e-05	weakly similar to UniRef100_Q2IMJ3 Cluster: LigA; n=1; Anaeromyxobacter dehalogenans 2CP-C|Rep: LigA - Anaeromyxobacter dehalogenans (strain 2CP-C), partial (6%)
TC7121	119	6	29	2	-3.85798	Down	2.05e-05	similar to UniRef100_Q2V506 Cluster: UDP-glucose pyrophosphorylase; n=1; Populus tremula x Populus tremuloides|Rep: UDP-glucose pyrophosphorylase - Populus tremula x Populus tremuloides, complete
TC15360	260	19	64	5	-3.67807	Down	2.29e-05	similar to UniRef100_A7QZS2 Cluster: Chromosome chr13 scaffold_286, whole genome shotgun sequence; n=1; Vitis vinifera|Rep: Chromosome chr13 scaffold_286, whole genome shotgun sequence - Vitis vinifera (Grape), partial (14%)
TC246	207	14	51	4	-3.67243	Down	2.36e-05	similar to UniRef100_O81355 Cluster: Isoflavone reductase related protein; n=1; Pyrus communis|Rep: Isoflavone reductase related protein - Pyrus communis (Pear), complete
TC5543	72	0	18	1	-4.16993	Down	2.73e-05	similar to UniRef100_A7P695 Cluster: Chromosome chr9 scaffold_7, whole genome shotgun sequence; n=1; Vitis vinifera|Rep: Chromosome chr9 scaffold_7, whole genome shotgun sequence - Vitis vinifera (Grape), partial (25%)
TC17666	69	0	17	1	-4.08746	Down	3.82e-05	similar to UniRef100_A7PFP1 Cluster: Translation initiation factor IF-3; n=1; Vitis vinifera|Rep: Translation initiation factor IF-3 - Vitis vinifera (Grape), partial (36%)
TC23569	18	238	4	61	3.93074	Up	4.08e-05	-
TC3002	105	8	26	2	-3.70044	Down	4.16e-05	weakly similar to UniRef100_A7PJN6 Cluster: Chromosome chr12 scaffold_18, whole genome shotgun sequence; n=1; Vitis vinifera|Rep: Chromosome chr12 scaffold_18, whole genome shotgun sequence - Vitis vinifera (Grape), partial (41%)
TC6775	354	31	87	8	-3.44294	Down	6.99e-05	similar to UniRef100_A7QAM4 Cluster: Chromosome chr5 scaffold_72, whole genome shotgun sequence; n=1; Vitis vinifera|Rep: Chromosome chr5 scaffold_72, whole genome shotgun sequence - Vitis vinifera (Grape), partial (14%)
EY737326	93	7	23	2	-3.52356	Down	8.93e-05	similar to UniRef100_A7QYT3 Cluster: Chromosome undetermined scaffold_254, whole genome shotgun sequence; n=1; Vitis vinifera|Rep: Chromosome undetermined scaffold_254, whole genome shotgun sequence - Vitis vinifera (Grape), partial (42%)
EY674764	126	13	31	3	-3.36923	Down	9.44e-05	homologue to UniRef100_A7R2L4 Cluster: Chromosome undetermined scaffold_434, whole genome shotgun sequence; n=1; Vitis vinifera|Rep: Chromosome undetermined scaffold_434, whole genome shotgun sequence - Vitis vinifera (Grape), partial (9%)
759	27	366	7	94	3.74723	Up	9.55e-05	-
EY654232	0	87	1	22	4.45943	Up	0.000109109	weakly similar to UniRef100_Q9SZ11 Cluster: Probable glycerophosphoryl diester phosphodiesterase 2 precursor; n=1; Arabidopsis thaliana|Rep: Probable glycerophosphoryl diester phosphodiesterase 2 precursor - Arabidopsis thaliana (Mouse-ear cress), partial (7%)
EY690583	5	81	1	21	4.39232	Up	0.000140852	similar to UniRef100_A7NUY9 Cluster: Chromosome chr18 scaffold_1, whole genome shotgun sequence; n=1; Vitis vinifera|Rep: Chromosome chr18 scaffold_1, whole genome shotgun sequence - Vitis vinifera (Grape), partial (14%)
TC22118	6	82	1	21	4.39232	Up	0.000140852	similar to UniRef100_A7NZT2 Cluster: Chromosome chr6 scaffold_3, whole genome shotgun sequence; n=1; Vitis vinifera|Rep: Chromosome chr6 scaffold_3, whole genome shotgun sequence - Vitis vinifera (Grape), partial (37%)
TC8979	66	4	16	1	-4	Down	0.000150357	similar to UniRef100_A5YWM1 Cluster: Glutathione S-transferase; n=1; Citrus sinensis|Rep: Glutathione S-transferase - Citrus sinensis (Sweet orange), partial (94%)
TC16535	302	30	74	8	-3.20945	Down	0.000198512	similar to UniRef100_A7PWA1 Cluster: Chromosome chr8 scaffold_34, whole genome shotgun sequence; n=1; Vitis vinifera|Rep: Chromosome chr8 scaffold_34, whole genome shotgun sequence - Vitis vinifera (Grape), partial (57%)
TC1736	62	0	15	1	-3.90689	Down	0.00020823	homologue to UniRef100_P59231 Cluster: 60S ribosomal protein L10a-3; n=1; Arabidopsis thaliana|Rep: 60S ribosomal protein L10a-3 - Arabidopsis thaliana (Mouse-ear cress), complete
EY733727	59	5	15	1	-3.90689	Down	0.00020823	similar to UniRef100_A6PV85 Cluster: Chromosome segregation ATPases-like protein; n=1; Victivallis vadensis ATCC BAA-548|Rep: Chromosome segregation ATPases-like protein - Victivallis vadensis ATCC BAA-548, partial (11%)
CK939135	12	154	3	40	3.73697	Up	0.000210447	similar to UniRef100_A7Q6H5 Cluster: Chromosome chr11 scaffold_56, whole genome shotgun sequence; n=1; Vitis vinifera|Rep: Chromosome chr11 scaffold_56, whole genome shotgun sequence - Vitis vinifera (Grape), partial (51%)
TC24672	57	3	14	1	-3.80735	Down	0.000292879	similar to UniRef100_O65039 Cluster: Vignain precursor; n=1; Ricinus communis|Rep: Vignain precursor - Ricinus communis (Castor bean), partial (79%)
CV713688	6	71	1	18	4.16993	Up	0.000319649	similar to UniRef100_A9BKB0 Cluster: ATPbp; n=1; Rhodomonas salina|Rep: ATPbp - Rhodomonas salina (Cryptomonas salina), partial (5%)
TC1535	651	72	160	19	-3.074	Down	0.00035361	homologue to UniRef100_Q39648 Cluster: Non-photosynthetic ferredoxin precursor; n=1; Citrus sinensis|Rep: Non-photosynthetic ferredoxin precursor - Citrus sinensis (Sweet orange), complete
TC11963	53	5	13	1	-3.70044	Down	0.000419111	similar to UniRef100_A8IFK3 Cluster: S1 ribosomal protein; n=1; Pisum sativum|Rep: S1 ribosomal protein - Pisum sativum (Garden pea), partial (78%)
EY757656	54	0	13	1	-3.70044	Down	0.000419111	weakly similar to UniRef100_A7QF49 Cluster: Chromosome undetermined scaffold_87, whole genome shotgun sequence; n=1; Vitis vinifera|Rep: Chromosome undetermined scaffold_87, whole genome shotgun sequence - Vitis vinifera (Grape), partial (13%)
EY658487	54	0	13	1	-3.70044	Down	0.000419111	similar to UniRef100_A7QKI5 Cluster: Chromosome chr2 scaffold_112, whole genome shotgun sequence; n=1; Vitis vinifera|Rep: Chromosome chr2 scaffold_112, whole genome shotgun sequence - Vitis vinifera (Grape), partial (18%)
TC21064	0	66	1	17	4.08746	Up	0.000428679	UniRef100_Q09MJ6 Cluster: Chloroplast 30S ribosomal protein S16; n=1; Citrus sinensis|Rep: Chloroplast 30S ribosomal protein S16 - Citrus sinensis (Sweet orange), complete
TC6830	4	64	1	17	4.08746	Up	0.000428679	weakly similar to UniRef100_A7NUW2 Cluster: Chromosome chr18 scaffold_1, whole genome shotgun sequence; n=1; Vitis vinifera|Rep: Chromosome chr18 scaffold_1, whole genome shotgun sequence - Vitis vinifera (Grape), partial (52%)
TC8764	104	13	26	3	-3.11548	Down	0.000463344	homologue to UniRef100_Q2V997 Cluster: Adenine phosphoribosyltransferase-like; n=1; Solanum tuberosum|Rep: Adenine phosphoribosyltransferase-like - Solanum tuberosum (Potato), partial (82%)
TC3001	8	102	2	26	3.70044	Up	0.000536415	-
TC4981	126	17	31	4	-2.9542	Down	0.000540269	similar to UniRef100_A9Y8Q6 Cluster: Expansin 2; n=1; Eriobotrya japonica|Rep: Expansin 2 - Eriobotrya japonica, partial (71%)
TC17838	80	8	20	2	-3.32193	Down	0.000667435	homologue to UniRef100_O22860 Cluster: 60S ribosomal protein L38; n=1; Arabidopsis thaliana|Rep: 60S ribosomal protein L38 - Arabidopsis thaliana (Mouse-ear cress), complete
EY688599	79	7	19	2	-3.24793	Down	0.000857726	homologue to UniRef100_A4IIQ6 Cluster: LOC100125041 protein; n=1; Xenopus tropicalis|Rep: LOC100125041 protein - Xenopus tropicalis (Western clawed frog) (Silurana tropicalis), partial (5%)
TC6198	47	5	12	1	-3.58496	Down	0.00095862	similar to UniRef100_Q1HTV3 Cluster: Green ripe-like 2; n=1; Solanum lycopersicum|Rep: Green ripe-like 2 - Solanum lycopersicum (Tomato) (Lycopersicon esculentum), partial (75%)
TC11533	48	3	12	1	-3.58496	Down	0.00095862	homologue to emb|X02559.1|MIOBRN26 Oenothera berteriana mitochondrial gene for 26S ribosomal RNA, partial (29%)
TC19146	74	9	18	2	-3.16993	Down	0.00111191	homologue to UniRef100_A7PNA3 Cluster: Chromosome chr1 scaffold_22, whole genome shotgun sequence; n=1; Vitis vinifera|Rep: Chromosome chr1 scaffold_22, whole genome shotgun sequence - Vitis vinifera (Grape), partial (31%)
EY701179	75	7	18	2	-3.16993	Down	0.00111191	weakly similar to UniRef100_A4S3R1 Cluster: Predicted protein; n=1; Ostreococcus lucimarinus CCE9901|Rep: Predicted protein - Ostreococcus lucimarinus (strain CCE9901), partial (5%)
TC313	138	18	34	5	-2.76553	Down	0.00112239	weakly similar to UniRef100_A7Q098 Cluster: Chromosome chr7 scaffold_42, whole genome shotgun sequence; n=1; Vitis vinifera|Rep: Chromosome chr7 scaffold_42, whole genome shotgun sequence - Vitis vinifera (Grape), partial (84%)
TC508	140	19	34	5	-2.76553	Down	0.00112239	homologue to UniRef100_Q9SS44 Cluster: Transcription initiation factor IIB-2; n=2; Arabidopsis thaliana|Rep: Transcription initiation factor IIB-2 - Arabidopsis thaliana (Mouse-ear cress), complete
TC12991	90	13	22	3	-2.87447	Down	0.00113436	similar to UniRef100_A7PZQ0 Cluster: Chromosome chr15 scaffold_40, whole genome shotgun sequence; n=1; Vitis vinifera|Rep: Chromosome chr15 scaffold_40, whole genome shotgun sequence - Vitis vinifera (Grape), partial (55%)
CN191065	47	411	12	106	3.14296	Up	0.00119725	similar to UniRef100_Q4TZI9 Cluster: GIR1; n=1; Vigna radiata|Rep: GIR1 - Vigna radiata, partial (68%)
TC23269	0	63	1	16	4	Up	0.00125551	-
TC9162	44	4	11	1	-3.45943	Down	0.0013874	similar to UniRef100_A8MRU3 Cluster: Uncharacterized protein At4g24220.2; n=1; Arabidopsis thaliana|Rep: Uncharacterized protein At4g24220.2 - Arabidopsis thaliana (Mouse-ear cress), partial (63%)
EY686854	44	4	11	1	-3.45943	Down	0.0013874	similar to UniRef100_A7NX50 Cluster: Chromosome chr5 scaffold_2, whole genome shotgun sequence; n=1; Vitis vinifera|Rep: Chromosome chr5 scaffold_2, whole genome shotgun sequence - Vitis vinifera (Grape), partial (34%)
TC3012	44	5	11	1	-3.45943	Down	0.0013874	homologue to UniRef100_Q0DA88 Cluster: Os06g0669400 protein; n=3; Oryza sativa|Rep: Os06g0669400 protein - Oryza sativa subsp. japonica (Rice), partial (44%)
EY717069	68	6	17	2	-3.08746	Down	0.00145506	similar to UniRef100_Q9M2L8 Cluster: Translation initiation factor 3-like protein; n=1; Arabidopsis thaliana|Rep: Translation initiation factor 3-like protein - Arabidopsis thaliana (Mouse-ear cress), partial (34%)
EY676054	152	24	37	6	-2.62449	Down	0.00189095	UniRef100_A7Q383 Cluster: Chromosome chr12 scaffold_47, whole genome shotgun sequence; n=1; Vitis vinifera|Rep: Chromosome chr12 scaffold_47, whole genome shotgun sequence - Vitis vinifera (Grape), partial (24%)
TC10250	67	6	16	2	-3	Down	0.00192372	weakly similar to UniRef100_UPI0000EB2294 Cluster: RING finger protein 43 precursor.; n=1; Canis lupus familiaris|Rep: RING finger protein 43 precursor. - Canis familiaris, partial (5%)
TC13169	65	7	16	2	-3	Down	0.00192372	similar to UniRef100_A7P5S3 Cluster: Chromosome chr4 scaffold_6, whole genome shotgun sequence; n=1; Vitis vinifera|Rep: Chromosome chr4 scaffold_6, whole genome shotgun sequence - Vitis vinifera (Grape), partial (62%)
TC21937	64	8	16	2	-3	Down	0.00192372	-
EY748544	39	3	10	1	-3.32193	Down	0.0020555	homologue to UniRef100_Q945K7 Cluster: Isocitrate dehydrogenase [NAD] catalytic subunit 5, mitochondrial precursor (Isocitric dehydrogenase 5) (NAD(+)-specific ICDH 5); n=1; Arabidopsis thaliana|Rep: Isocitrate dehydrogenase [NAD] catalytic subunit 5, mitochondrial precursor (Isocitric dehydrogenase 5) (NAD(+)-specific ICDH 5) - Arabidopsis thaliana (Mouse-ear cress), partial (36%)
EY703249	39	0	10	1	-3.32193	Down	0.0020555	weakly similar to UniRef100_Q940Z5 Cluster: AT5g39050/MXF12_60; n=1; Arabidopsis thaliana|Rep: AT5g39050/MXF12_60 - Arabidopsis thaliana (Mouse-ear cress), partial (14%)
TC14518	39	0	10	1	-3.32193	Down	0.0020555	similar to UniRef100_A7QHX5 Cluster: Chromosome chr17 scaffold_101, whole genome shotgun sequence; n=1; Vitis vinifera|Rep: Chromosome chr17 scaffold_101, whole genome shotgun sequence - Vitis vinifera (Grape), partial (33%)
DN619468	39	0	10	1	-3.32193	Down	0.0020555	similar to UniRef100_A7PS28 Cluster: Chromosome chr14 scaffold_27, whole genome shotgun sequence; n=1; Vitis vinifera|Rep: Chromosome chr14 scaffold_27, whole genome shotgun sequence - Vitis vinifera (Grape), partial (15%)
TC14722	42	3	10	1	-3.32193	Down	0.0020555	similar to UniRef100_A0EKE6 Cluster: Phenylalanine ammonia lyase; n=1; Pyrus communis|Rep: Phenylalanine ammonia lyase - Pyrus communis (Pear), partial (47%)
TC9641	62	461	15	119	2.98793	Up	0.00214299	weakly similar to UniRef100_A7P3H7 Cluster: Chromosome chr1 scaffold_5, whole genome shotgun sequence; n=1; Vitis vinifera|Rep: Chromosome chr1 scaffold_5, whole genome shotgun sequence - Vitis vinifera (Grape), partial (79%)
TC23141	6	55	1	14	3.80735	Up	0.00223564	similar to UniRef100_A7NYI9 Cluster: Chromosome chr6 scaffold_3, whole genome shotgun sequence; n=1; Vitis vinifera|Rep: Chromosome chr6 scaffold_3, whole genome shotgun sequence - Vitis vinifera (Grape), partial (35%)
TC11603	0	54	1	14	3.80735	Up	0.00223564	weakly similar to UniRef100_Q9XHE7 Cluster: Cytochrome p450 isoform PM17; n=1; Mentha x piperita|Rep: Cytochrome p450 isoform PM17 - Mentha piperita (Peppermint), partial (41%)
TC16775	144	24	35	6	-2.54432	Down	0.00251953	similar to UniRef100_O04559 Cluster: T7N9.16; n=1; Arabidopsis thaliana|Rep: T7N9.16 - Arabidopsis thaliana (Mouse-ear cress), partial (26%)
TC16453	103	15	25	4	-2.64386	Down	0.00253358	similar to UniRef100_A3FGC9 Cluster: Early nodulin 93 protein; n=1; Populus alba x Populus tremula var. glandulosa|Rep: Early nodulin 93 protein - Populus alba x Populus tremula var. glandulosa, partial (89%)
TC22102	15	133	4	34	3.08746	Up	0.00260792	similar to UniRef100_A7Q6H5 Cluster: Chromosome chr11 scaffold_56, whole genome shotgun sequence; n=1; Vitis vinifera|Rep: Chromosome chr11 scaffold_56, whole genome shotgun sequence - Vitis vinifera (Grape), partial (20%)
TC25045	0	52	1	13	3.70044	Up	0.00304429	homologue to UniRef100_Q92535 Cluster: Phosphatidylinositol N-acetylglucosaminyltransferase subunit C; n=1; Homo sapiens|Rep: Phosphatidylinositol N-acetylglucosaminyltransferase subunit C - Homo sapiens (Human), partial (5%)
TC2476	4	52	1	13	3.70044	Up	0.00304429	similar to UniRef100_Q9M3G7 Cluster: Serine/threonine-protein kinase ATM; n=1; Arabidopsis thaliana|Rep: Serine/threonine-protein kinase ATM - Arabidopsis thaliana (Mouse-ear cress), partial (7%)
DY257257	4	49	1	13	3.70044	Up	0.00304429	similar to UniRef100_A7QR33 Cluster: Chromosome undetermined scaffold_147, whole genome shotgun sequence; n=1; Vitis vinifera|Rep: Chromosome undetermined scaffold_147, whole genome shotgun sequence - Vitis vinifera (Grape), partial (10%)
TC228	96	14	24	4	-2.58496	Down	0.00308501	similar to UniRef100_A7PAJ2 Cluster: Chromosome chr14 scaffold_9, whole genome shotgun sequence; n=1; Vitis vinifera|Rep: Chromosome chr14 scaffold_9, whole genome shotgun sequence - Vitis vinifera (Grape), partial (73%)
TC13782	38	3	9	1	-3.16993	Down	0.00312888	weakly similar to UniRef100_A7PJN1 Cluster: Chromosome chr12 scaffold_18, whole genome shotgun sequence; n=1; Vitis vinifera|Rep: Chromosome chr12 scaffold_18, whole genome shotgun sequence - Vitis vinifera (Grape), partial (8%)
TC17033	342	59	84	15	-2.48543	Down	0.00341616	similar to UniRef100_A7R2L5 Cluster: Chromosome undetermined scaffold_434, whole genome shotgun sequence; n=1; Vitis vinifera|Rep: Chromosome undetermined scaffold_434, whole genome shotgun sequence - Vitis vinifera (Grape), partial (39%)
TC8320	315	54	78	14	-2.47805	Down	0.00350605	similar to UniRef100_A5YWU1 Cluster: ARGOS; n=1; Arabidopsis thaliana|Rep: ARGOS - Arabidopsis thaliana (Mouse-ear cress), partial (42%)
TC10505	17	121	4	31	2.9542	Up	0.0041333	homologue to UniRef100_Q8L5K4 Cluster: Gamma-terpinene synthase; n=1; Citrus limon|Rep: Gamma-terpinene synthase - Citrus limon (Lemon), partial (62%)
CB293250	12	102	3	26	3.11548	Up	0.00417936	-
BQ624720	3	48	1	12	3.58496	Up	0.00421044	-
TC17185	5	45	1	12	3.58496	Up	0.00421044	weakly similar to UniRef100_Q0E3Y8 Cluster: Os02g0147700 protein; n=2; Oryza sativa Japonica Group|Rep: Os02g0147700 protein - Oryza sativa subsp. japonica (Rice), partial (8%)
TC2562	122	797	30	206	2.77961	Up	0.00449147	similar to UniRef100_Q0GIK4 Cluster: Cys-3-His zinc finger protein; n=1; Capsicum annuum|Rep: Cys-3-His zinc finger protein - Capsicum annuum (Bell pepper), partial (37%)
EY700785	38	0	9	1	-3.16993	Down	0.00459374	similar to UniRef100_Q804J2 Cluster: Nucleolin; n=1; Cyprinus carpio|Rep: Nucleolin - Cyprinus carpio (Common carp), partial (7%)
CB291753	38	5	9	1	-3.16993	Down	0.00459374	similar to UniRef100_Q8LDH5 Cluster: Endomembrane-associated protein; n=2; Arabidopsis thaliana|Rep: Endomembrane-associated protein - Arabidopsis thaliana (Mouse-ear cress), partial (33%)
EY661193	38	0	9	1	-3.16993	Down	0.00459374	homologue to UniRef100_Q9SWW6 Cluster: Cellulose synthase A catalytic subunit 7 [UDP-forming]; n=1; Arabidopsis thaliana|Rep: Cellulose synthase A catalytic subunit 7 [UDP-forming] - Arabidopsis thaliana (Mouse-ear cress), partial (16%)
EY675076	35	0	9	1	-3.16993	Down	0.00459374	-
TC13905	59	9	15	2	-2.90689	Down	0.00462924	similar to UniRef100_Q8GUB2 Cluster: Vacuolar ATPase subunit e-like; n=1; Mesembryanthemum crystallinum|Rep: Vacuolar ATPase subunit e-like - Mesembryanthemum crystallinum (Common ice plant), complete
TC19406	61	6	15	2	-2.90689	Down	0.00462924	similar to UniRef100_A7QDC8 Cluster: Chromosome chr10 scaffold_81, whole genome shotgun sequence; n=1; Vitis vinifera|Rep: Chromosome chr10 scaffold_81, whole genome shotgun sequence - Vitis vinifera (Grape), partial (94%)
EY675954	60	6	15	2	-2.90689	Down	0.00462924	homologue to UniRef100_Q6J338 Cluster: Copper chaperone; n=3; Populus|Rep: Copper chaperone - Populus alba x Populus tremula var. glandulosa, partial (86%)
TC15672	90	14	22	4	-2.45943	Down	0.00464175	homologue to UniRef100_A7PPC1 Cluster: Chromosome chr8 scaffold_23, whole genome shotgun sequence; n=1; Vitis vinifera|Rep: Chromosome chr8 scaffold_23, whole genome shotgun sequence - Vitis vinifera (Grape), partial (96%)
EY744178	88	14	22	4	-2.45943	Down	0.00464175	homologue to UniRef100_A7NXM2 Cluster: Chromosome chr5 scaffold_2, whole genome shotgun sequence; n=1; Vitis vinifera|Rep: Chromosome chr5 scaffold_2, whole genome shotgun sequence - Vitis vinifera (Grape), partial (35%)
BQ624798	111	18	27	5	-2.43296	Down	0.00504956	similar to UniRef100_A7QFH1 Cluster: Chromosome chr8 scaffold_88, whole genome shotgun sequence; n=1; Vitis vinifera|Rep: Chromosome chr8 scaffold_88, whole genome shotgun sequence - Vitis vinifera (Grape), partial (31%)
TC24260	37	233	9	60	2.73697	Up	0.00519507	similar to UniRef100_A7QK86 Cluster: Chromosome chr2 scaffold_112, whole genome shotgun sequence; n=2; Vitis vinifera|Rep: Chromosome chr2 scaffold_112, whole genome shotgun sequence - Vitis vinifera (Grape), partial (82%)
EY687139	142	27	35	7	-2.32193	Down	0.00538907	homologue to UniRef100_A7QI37 Cluster: Chromosome chr17 scaffold_101, whole genome shotgun sequence; n=1; Vitis vinifera|Rep: Chromosome chr17 scaffold_101, whole genome shotgun sequence - Vitis vinifera (Grape), partial (9%)
TC23760	34	203	8	52	2.70044	Up	0.0058753	-
EY714941	56	9	14	2	-2.80735	Down	0.00606099	homologue to UniRef100_A7Q9B0 Cluster: Chromosome chr19 scaffold_66, whole genome shotgun sequence; n=1; Vitis vinifera|Rep: Chromosome chr19 scaffold_66, whole genome shotgun sequence - Vitis vinifera (Grape), partial (58%)
TC22532	55	9	14	2	-2.80735	Down	0.00606099	-
EY734810	10	73	2	19	3.24793	Up	0.0061967	M.musculus 45S pre rRNA gene
TC22489	10	74	2	19	3.24793	Up	0.0061967	weakly similar to UniRef100_A7PSN8 Cluster: Chromosome chr6 scaffold_28, whole genome shotgun sequence; n=1; Vitis vinifera|Rep: Chromosome chr6 scaffold_28, whole genome shotgun sequence - Vitis vinifera (Grape), partial (15%)
EY662524	9	74	2	19	3.24793	Up	0.0061967	similar to UniRef100_Q8GT87 Cluster: Fiber protein Fb2; n=1; Gossypium barbadense|Rep: Fiber protein Fb2 - Gossypium barbadense (Sea-island cotton) (Egyptian cotton), partial (25%)
EY700716	482	93	119	24	-2.30986	Down	0.00623426	similar to UniRef100_A7P4G4 Cluster: Chromosome chr4 scaffold_6, whole genome shotgun sequence; n=2; Vitis vinifera|Rep: Chromosome chr4 scaffold_6, whole genome shotgun sequence - Vitis vinifera (Grape), partial (32%)
TC10447	383	75	94	19	-2.30666	Down	0.00630087	homologue to UniRef100_O80336 Cluster: Metallothionein-like protein; n=1; Citrus unshiu|Rep: Metallothionein-like protein - Citrus unshiu (Satsuma orange), complete
TC16690	356	71	88	18	-2.28951	Down	0.00666967	-
TC24332	22	134	5	35	2.80735	Up	0.00671735	-
TC22910	40	245	10	63	2.65535	Up	0.00682515	weakly similar to UniRef100_A7PFB6 Cluster: Chromosome chr11 scaffold_14, whole genome shotgun sequence; n=2; Vitis vinifera|Rep: Chromosome chr11 scaffold_14, whole genome shotgun sequence - Vitis vinifera (Grape), partial (15%)
TC12234	4	46	1	12	3.58496	Up	0.00687682	-
EY714855	4	48	1	12	3.58496	Up	0.00687682	similar to UniRef100_A5C814 Cluster: Pyruvate kinase; n=1; Vitis vinifera|Rep: Pyruvate kinase - Vitis vinifera (Grape), partial (13%)
PTCs00407.1	31	0	8	1	-3	Down	0.00694342	| PUT-155a-Citrus_sinensis-5943 | NAC family TF, nucleic acid sequence
DR911446	32	5	8	1	-3	Down	0.00694342	similar to UniRef100_A7EUL0 Cluster: Predicted protein; n=1; Sclerotinia sclerotiorum 1980|Rep: Predicted protein - Sclerotinia, partial (4%)
EY689934	33	0	8	1	-3	Down	0.00694342	UniRef100_Q5BXW2 Cluster: SJCHGC01957 protein; n=1; Schistosoma japonicum|Rep: SJCHGC01957 protein - Schistosoma japonicum (Blood fluke), partial (22%)
TC21065	32	5	8	1	-3	Down	0.00694342	similar to UniRef100_A7QGR4 Cluster: Chromosome chr16 scaffold_94, whole genome shotgun sequence; n=1; Vitis vinifera|Rep: Chromosome chr16 scaffold_94, whole genome shotgun sequence - Vitis vinifera (Grape), partial (30%)
TC2421	34	0	8	1	-3	Down	0.00694342	UniRef100_Q05JI1 Cluster: Beta-fructofuranosidase; n=1; Citrus sinensis|Rep: Beta-fructofuranosidase - Citrus sinensis (Sweet orange), complete
EY723995	33	4	8	1	-3	Down	0.00694342	homologue to UniRef100_A7QNE3 Cluster: Chromosome chr2 scaffold_132, whole genome shotgun sequence; n=1; Vitis vinifera|Rep: Chromosome chr2 scaffold_132, whole genome shotgun sequence - Vitis vinifera (Grape), complete
TC20306	31	5	8	1	-3	Down	0.00694342	weakly similar to UniRef100_Q76BK9 Cluster: Arginine decarboxylase; n=1; Nicotiana tabacum|Rep: Arginine decarboxylase - Nicotiana tabacum (Common tobacco), partial (5%)
TC17898	53	312	13	81	2.63941	Up	0.00719267	-
EY722703	13	88	3	23	2.9386	Up	0.00728336	weakly similar to UniRef100_Q59IV7 Cluster: Plastidic glucose 6-phoaphate/phosphate translocator2; n=1; Mesembryanthemum crystallinum|Rep: Plastidic glucose 6-phoaphate/phosphate translocator2 - Mesembryanthemum crystallinum (Common ice plant), partial (7%)
TC8652	175	34	43	9	-2.25634	Down	0.0074382	similar to UniRef100_A7Q8M5 Cluster: Chromosome chr5 scaffold_64, whole genome shotgun sequence; n=1; Vitis vinifera|Rep: Chromosome chr5 scaffold_64, whole genome shotgun sequence - Vitis vinifera (Grape), partial (53%)
EY665712	7	69	2	18	3.16993	Up	0.00771509	similar to UniRef100_A7NXG8 Cluster: Chromosome chr5 scaffold_2, whole genome shotgun sequence; n=1; Vitis vinifera|Rep: Chromosome chr5 scaffold_2, whole genome shotgun sequence - Vitis vinifera (Grape), partial (29%)
TC21891	10	70	2	18	3.16993	Up	0.00771509	weakly similar to UniRef100_A7QXD2 Cluster: Chromosome undetermined scaffold_221, whole genome shotgun sequence; n=1; Vitis vinifera|Rep: Chromosome undetermined scaffold_221, whole genome shotgun sequence - Vitis vinifera (Grape), partial (31%)
TC16271	9	71	2	18	3.16993	Up	0.00771509	weakly similar to UniRef100_A4QQZ5 Cluster: Predicted protein; n=1; Magnaporthe grisea|Rep: Predicted protein - Magnaporthe grisea (Rice blast fungus) (Pyricularia grisea), partial (12%)
TC19938	33	188	8	49	2.61471	Up	0.00779726	similar to UniRef100_A7P643 Cluster: Chromosome chr4 scaffold_6, whole genome shotgun sequence; n=1; Vitis vinifera|Rep: Chromosome chr4 scaffold_6, whole genome shotgun sequence - Vitis vinifera (Grape), partial (85%)
TC20696	51	9	13	2	-2.70044	Down	0.00803269	-
TC5021	53	8	13	2	-2.70044	Down	0.00803269	similar to UniRef100_A8IFK3 Cluster: S1 ribosomal protein; n=1; Pisum sativum|Rep: S1 ribosomal protein - Pisum sativum (Garden pea), partial (94%)
TC24407	52	6	13	2	-2.70044	Down	0.00803269	similar to UniRef100_A7QMT3 Cluster: Serine/threonine protein phosphatase; n=1; Vitis vinifera|Rep: Serine/threonine protein phosphatase - Vitis vinifera (Grape), partial (59%)
TC16699	51	7	13	2	-2.70044	Down	0.00803269	homologue to UniRef100_A7PR42 Cluster: NADH-ubiquinone oxidoreductase 75 kDa subunit; n=1; Vitis vinifera|Rep: NADH-ubiquinone oxidoreductase 75 kDa subunit - Vitis vinifera (Grape), partial (42%)
TC21163	52	6	13	2	-2.70044	Down	0.00803269	homologue to UniRef100_Q94ES0 Cluster: AAA-metalloprotease FtsH; n=1; Pisum sativum|Rep: AAA-metalloprotease FtsH - Pisum sativum (Garden pea), partial (33%)
TC1900	68	13	17	3	-2.5025	Down	0.00836851	UniRef100_Q38JU3 Cluster: ADP ribosylation factor 002; n=2; core eudicotyledons|Rep: ADP ribosylation factor 002 - Daucus carota (Carrot), complete
373	698	142	172	37	-2.21681	Down	0.00845723	-
1040	27	162	7	42	2.58496	Up	0.00858556	-
TC21706	41	229	10	59	2.56071	Up	0.00928003	homologue to UniRef100_Q8GTR0 Cluster: Sugar transporter; n=1; Citrus unshiu|Rep: Sugar transporter - Citrus unshiu (Satsuma orange), partial (77%)
TC7971	6	44	1	11	3.45943	Up	0.00938741	similar to UniRef100_A7P8E6 Cluster: Chromosome chr3 scaffold_8, whole genome shotgun sequence; n=1; Vitis vinifera|Rep: Chromosome chr3 scaffold_8, whole genome shotgun sequence - Vitis vinifera (Grape), partial (33%)
EY702461	3	41	1	11	3.45943	Up	0.00938741	weakly similar to UniRef100_A7NZC1 Cluster: Chromosome chr6 scaffold_3, whole genome shotgun sequence; n=1; Vitis vinifera|Rep: Chromosome chr6 scaffold_3, whole genome shotgun sequence - Vitis vinifera (Grape), partial (4%)
CK938391	4	41	1	11	3.45943	Up	0.00938741	weakly similar to UniRef100_A4ZFE0 Cluster: CETS1; n=1; Glycine max|Rep: CETS1 - Glycine max (Soybean), partial (76%)
EY663088	0	42	1	11	3.45943	Up	0.00938741	similar to UniRef100_A6LNY2 Cluster: Glycogen/starch/alpha-glucan phosphorylase; n=1; Thermosipho melanesiensis BI429|Rep:, partial (1%)
EY682405	6	44	1	11	3.45943	Up	0.00938741	similar to UniRef100_A7QLV8 Cluster: Chromosome chr18 scaffold_122, whole genome shotgun sequence; n=1; Vitis vinifera|Rep: Chromosome chr18 scaffold_122, whole genome shotgun sequence - Vitis vinifera (Grape), partial (4%)
EY700192	6	42	1	11	3.45943	Up	0.00938741	homologue to UniRef100_A7P8S6 Cluster: Chromosome chr3 scaffold_8, whole genome shotgun sequence; n=1; Vitis vinifera|Rep: Chromosome chr3 scaffold_8, whole genome shotgun sequence - Vitis vinifera (Grape), partial (44%)
TC9593	3	41	1	11	3.45943	Up	0.00938741	UniRef100_Q09MH5 Cluster: NAD(P)H-quinone oxidoreductase; n=1; Citrus sinensis|Rep: NAD(P)H-quinone oxidoreductase - Citrus sinensis (Sweet orange), complete
EY733394	0	43	1	11	3.45943	Up	0.00938741	similar to UniRef100_A7Q0C1 Cluster: Chromosome chr7 scaffold_42, whole genome shotgun sequence; n=1; Vitis vinifera|Rep: Chromosome chr7 scaffold_42, whole genome shotgun sequence - Vitis vinifera (Grape), partial (17%)
TC24167	0	41	1	11	3.45943	Up	0.00938741	similar to UniRef100_A7QL47 Cluster: Chromosome chr3 scaffold_117, whole genome shotgun sequence; n=1; Vitis vinifera|Rep: Chromosome chr3 scaffold_117, whole genome shotgun sequence - Vitis vinifera (Grape), partial (79%)
TC25197	25	150	6	39	2.70044	Up	0.00943059	similar to UniRef100_A7PW19 Cluster: Chromosome chr8 scaffold_34, whole genome shotgun sequence; n=1; Vitis vinifera|Rep: Chromosome chr8 scaffold_34, whole genome shotgun sequence - Vitis vinifera (Grape), partial (10%)
CX078403	238	49	59	13	-2.1822	Down	0.00945006	similar to UniRef100_A6UBH3 Cluster: Binding-protein-dependent transport systems inner membrane component precursor; n=1; Sinorhizobium medicae WSM419|Rep: Binding-protein-dependent transport systems inner membrane component precursor - Sinorhizobium medicae (strain WSM419) (Ensifer medicae), partial (6%)
EY712309	19	123	5	32	2.67807	Up	0.0101089	similar to UniRef100_A7PUU8 Cluster: Chromosome chr4 scaffold_32, whole genome shotgun sequence; n=1; Vitis vinifera|Rep: Chromosome chr4 scaffold_32, whole genome shotgun sequence - Vitis vinifera (Grape), partial (29%)
TC17871	1576	336	388	87	-2.15697	Down	0.0102382	-
TC22835	94	20	23	5	-2.20163	Down	0.0102424	-
TC18663	94	18	23	5	-2.20163	Down	0.0102424	homologue to UniRef100_A7QHY1 Cluster: Chromosome chr17 scaffold_101, whole genome shotgun sequence; n=1; Vitis vinifera|Rep: Chromosome chr17 scaffold_101, whole genome shotgun sequence - Vitis vinifera (Grape), partial (63%)
TC12892	26	149	6	38	2.66297	Up	0.0105913	similar to UniRef100_A7PTZ9 Cluster: Chromosome chr7 scaffold_31, whole genome shotgun sequence; n=1; Vitis vinifera|Rep: Chromosome chr7 scaffold_31, whole genome shotgun sequence - Vitis vinifera (Grape), partial (17%)
EY684758	64	12	16	3	-2.41504	Down	0.010616	similar to UniRef100_A7PYF4 Cluster: Chromosome chr15 scaffold_37, whole genome shotgun sequence; n=1; Vitis vinifera|Rep: Chromosome chr15 scaffold_37, whole genome shotgun sequence - Vitis vinifera (Grape), partial (17%)
TC14731	64	12	16	3	-2.41504	Down	0.010616	similar to UniRef100_Q2HTR2 Cluster: Cyclin-like F-box; n=1; Medicago truncatula|Rep: Cyclin-like F-box - Medicago truncatula (Barrel medic), partial (76%)
TC9049	64	11	16	3	-2.41504	Down	0.010616	weakly similar to UniRef100_A8JAR6 Cluster: Predicted protein; n=1; Chlamydomonas reinhardtii|Rep: Predicted protein - Chlamydomonas reinhardtii, partial (6%)
CN192411	65	12	16	3	-2.41504	Down	0.010616	similar to UniRef100_A7P1J2 Cluster: Chromosome chr19 scaffold_4, whole genome shotgun sequence; n=1; Vitis vinifera|Rep: Chromosome chr19 scaffold_4, whole genome shotgun sequence - Vitis vinifera (Grape), partial (42%)
EY710704	17	110	4	28	2.80735	Up	0.0107869	similar to UniRef100_A7QWN1 Cluster: Chromosome chr4 scaffold_205, whole genome shotgun sequence; n=2; Vitis vinifera|Rep: Chromosome chr4 scaffold_205, whole genome shotgun sequence - Vitis vinifera (Grape), partial (12%)
EY706036	16	107	4	28	2.80735	Up	0.0107869	similar to UniRef100_A7PEH7 Cluster: Chromosome chr11 scaffold_13, whole genome shotgun sequence; n=1; Vitis vinifera|Rep: Chromosome chr11 scaffold_13, whole genome shotgun sequence - Vitis vinifera (Grape), partial (12%)
EY735596	17	110	4	28	2.80735	Up	0.0107869	-
EY707436	14	81	3	21	2.80735	Up	0.0107869	similar to UniRef100_A7Q0C8 Cluster: Chromosome chr7 scaffold_42, whole genome shotgun sequence; n=1; Vitis vinifera|Rep: Chromosome chr7 scaffold_42, whole genome shotgun sequence - Vitis vinifera (Grape), partial (22%)
TC20341	14	83	3	21	2.80735	Up	0.0107869	similar to UniRef100_A7P6U3 Cluster: Chromosome chr9 scaffold_7, whole genome shotgun sequence; n=1; Vitis vinifera|Rep: Chromosome chr9 scaffold_7, whole genome shotgun sequence - Vitis vinifera (Grape), partial (25%)
TC7031	50	7	12	2	-2.58496	Down	0.0107904	similar to UniRef100_Q5U8L6 Cluster: AP2/EREBP transcription factor ERF-2; n=1; Gossypium hirsutum|Rep: AP2/EREBP transcription factor ERF-2 - Gossypium hirsutum (Upland cotton) (Gossypium mexicanum), partial (54%)
TC338	27	0	7	1	-2.80735	Down	0.0108696	homologue to UniRef100_Q40517 Cluster: Mitogen-activated protein kinase homolog NTF3; n=1; Nicotiana tabacum|Rep: Mitogen-activated protein kinase homolog NTF3 - Nicotiana tabacum (Common tobacco), partial (50%)
TC10332	29	0	7	1	-2.80735	Down	0.0108696	homologue to UniRef100_Q94G63 Cluster: Ethylene-induced esterase; n=1; Citrus sinensis|Rep: Ethylene-induced esterase - Citrus sinensis (Sweet orange), partial (96%)
EY669510	27	4	7	1	-2.80735	Down	0.0108696	weakly similar to UniRef100_A7PRW8 Cluster: Chromosome chr14 scaffold_27, whole genome shotgun sequence; n=1; Vitis vinifera|Rep: Chromosome chr14 scaffold_27, whole genome shotgun sequence - Vitis vinifera (Grape), partial (16%)
TC21840	30	4	7	1	-2.80735	Down	0.0108696	similar to UniRef100_A7QM43 Cluster: Chromosome chr5 scaffold_124, whole genome shotgun sequence; n=1; Vitis vinifera|Rep: Chromosome chr5 scaffold_124, whole genome shotgun sequence - Vitis vinifera (Grape), partial (38%)
EY737935	28	5	7	1	-2.80735	Down	0.0108696	weakly similar to UniRef100_A7PRT3 Cluster: Chromosome chr14 scaffold_27, whole genome shotgun sequence; n=1; Vitis vinifera|Rep: Chromosome chr14 scaffold_27, whole genome shotgun sequence - Vitis vinifera (Grape), partial (32%)
EY694157	28	0	7	1	-2.80735	Down	0.0108696	similar to UniRef100_A7PCI3 Cluster: Chromosome chr2 scaffold_11, whole genome shotgun sequence; n=1; Vitis vinifera|Rep: Chromosome chr2 scaffold_11, whole genome shotgun sequence - Vitis vinifera (Grape), partial (18%)
EY732738	30	0	7	1	-2.80735	Down	0.0108696	-
TC12789	30	0	7	1	-2.80735	Down	0.0109243	similar to UniRef100_A7PLQ0 Cluster: Chromosome chr7 scaffold_20, whole genome shotgun sequence; n=1; Vitis vinifera|Rep: Chromosome chr7 scaffold_20, whole genome shotgun sequence - Vitis vinifera (Grape), partial (19%)
EY704888	27	0	7	1	-2.80735	Down	0.0109243	similar to UniRef100_A7PGW2 Cluster: Chromosome chr17 scaffold_16, whole genome shotgun sequence; n=1; Vitis vinifera|Rep: Chromosome chr17 scaffold_16, whole genome shotgun sequence - Vitis vinifera (Grape), partial (17%)
TC4777	427	93	105	24	-2.12928	Down	0.0111698	weakly similar to UniRef100_A7QGR4 Cluster: Chromosome chr16 scaffold_94, whole genome shotgun sequence; n=1; Vitis vinifera|Rep: Chromosome chr16 scaffold_94, whole genome shotgun sequence - Vitis vinifera (Grape), partial (80%)
TC11664	2305	504	568	130	-2.12738	Down	0.0112365	similar to UniRef100_A7QVC4 Cluster: Chromosome chr2 scaffold_187, whole genome shotgun sequence; n=1; Vitis vinifera|Rep: Chromosome chr2 scaffold_187, whole genome shotgun sequence - Vitis vinifera (Grape), partial (79%)
TC5976	195	42	48	11	-2.12553	Down	0.0113016	similar to UniRef100_A7NV67 Cluster: Chromosome chr18 scaffold_1, whole genome shotgun sequence; n=1; Vitis vinifera|Rep: Chromosome chr18 scaffold_1, whole genome shotgun sequence - Vitis vinifera (Grape), partial (62%)
EY659661	316	70	78	18	-2.11548	Down	0.0116618	similar to UniRef100_A7NYP5 Cluster: Chromosome chr6 scaffold_3, whole genome shotgun sequence; n=1; Vitis vinifera|Rep: Chromosome chr6 scaffold_3, whole genome shotgun sequence - Vitis vinifera (Grape), partial (73%)
TC7743	438	98	108	25	-2.11103	Down	0.0118243	similar to UniRef100_A7R3X1 Cluster: Chromosome undetermined scaffold_583, whole genome shotgun sequence; n=1; Vitis vinifera|Rep: Chromosome undetermined scaffold_583, whole genome shotgun sequence - Vitis vinifera (Grape), partial (95%)
DR909655	227	50	56	13	-2.10692	Down	0.0119766	similar to UniRef100_A7QRN1 Cluster: Chromosome undetermined scaffold_151, whole genome shotgun sequence; n=1; Vitis vinifera|Rep: Chromosome undetermined scaffold_151, whole genome shotgun sequence - Vitis vinifera (Grape), partial (68%)
CF506570	8	61	2	16	3	Up	0.0122282	similar to UniRef100_Q9FZ13 Cluster: Tuber-specific and sucrose-responsive element binding factor; n=1; Solanum tuberosum|Rep: Tuber-specific and sucrose-responsive element binding factor - Solanum tuberosum (Potato), partial (47%)
EY700044	8	62	2	16	3	Up	0.0122282	weakly similar to UniRef100_A9T7S1 Cluster: Predicted protein; n=1; Physcomitrella patens subsp. patens|Rep: Predicted protein - Physcomitrella patens subsp. patens, partial (15%)
TC13047	90	18	22	5	-2.1375	Down	0.0123486	similar to UniRef100_A7PYA7 Cluster: Chromosome chr15 scaffold_37, whole genome shotgun sequence; n=1; Vitis vinifera|Rep: Chromosome chr15 scaffold_37, whole genome shotgun sequence - Vitis vinifera (Grape), partial (43%)
EY666647	90	20	22	5	-2.1375	Down	0.0123486	weakly similar to UniRef100_A7NW61 Cluster: Chromosome chr5 scaffold_2, whole genome shotgun sequence; n=1; Vitis vinifera|Rep: Chromosome chr5 scaffold_2, whole genome shotgun sequence - Vitis vinifera (Grape), partial (7%)
EY714383	18	105	4	27	2.75489	Up	0.0125629	similar to UniRef100_A7QBU0 Cluster: Chromosome chr1 scaffold_75, whole genome shotgun sequence; n=1; Vitis vinifera|Rep: Chromosome chr1 scaffold_75, whole genome shotgun sequence - Vitis vinifera (Grape), partial (23%)
EY650556	17	103	4	27	2.75489	Up	0.0125629	similar to UniRef100_Q38KH7 Cluster: NADH-ubiquinone oxidoreductase chain 2; n=1; Sitta canadensis|Rep: NADH-ubiquinone oxidoreductase chain 2 - Sitta canadensis (Red-breasted nuthatch), partial (5%)
TC24345	5	39	1	10	3.32193	Up	0.0130483	similar to UniRef100_A7PP43 Cluster: Chromosome chr8 scaffold_23, whole genome shotgun sequence; n=1; Vitis vinifera|Rep: Chromosome chr8 scaffold_23, whole genome shotgun sequence - Vitis vinifera (Grape), partial (66%)
EY658390	0	37	1	10	3.32193	Up	0.0130483	similar to UniRef100_A7QWY6 Cluster: Chromosome chr13 scaffold_210, whole genome shotgun sequence; n=1; Vitis vinifera|Rep: Chromosome chr13 scaffold_210, whole genome shotgun sequence - Vitis vinifera (Grape), partial (13%)
EY743322	5	37	1	10	3.32193	Up	0.0130483	similar to UniRef100_A7PHA2 Cluster: Fructose-bisphosphate aldolase; n=1; Vitis vinifera|Rep: Fructose-bisphosphate aldolase - Vitis vinifera (Grape), partial (5%)
CV716349	0	37	1	10	3.32193	Up	0.0130483	similar to UniRef100_A7Q6T1 Cluster: Chromosome chr12 scaffold_57, whole genome shotgun sequence; n=1; Vitis vinifera|Rep: Chromosome chr12 scaffold_57, whole genome shotgun sequence - Vitis vinifera (Grape), partial (12%)
EY674785	6	39	1	10	3.32193	Up	0.0130483	similar to UniRef100_Q2MCK3 Cluster: Polyprotein; n=1; Citrus sinensis|Rep: Polyprotein - Citrus sinensis (Sweet orange), partial (17%)
TC8568	3	37	1	10	3.32193	Up	0.0130483	weakly similar to UniRef100_Q8LDC3 Cluster: C-8,7 sterol isomerase; n=1; Arabidopsis thaliana|Rep: C-8,7 sterol isomerase - Arabidopsis thaliana (Mouse-ear cress), partial (60%)
CF509186	6	37	1	10	3.32193	Up	0.0130483	similar to UniRef100_A7PM91 Cluster: Chromosome chr14 scaffold_21, whole genome shotgun sequence; n=1; Vitis vinifera|Rep: Chromosome chr14 scaffold_21, whole genome shotgun sequence - Vitis vinifera (Grape), partial (16%)
CF505183	5	39	1	10	3.32193	Up	0.0130483	homologue to UniRef100_A7QK86 Cluster: Chromosome chr2 scaffold_112, whole genome shotgun sequence; n=2; Vitis vinifera|Rep: Chromosome chr2 scaffold_112, whole genome shotgun sequence - Vitis vinifera (Grape), partial (17%)
TC8402	0	38	1	10	3.32193	Up	0.0130483	similar to UniRef100_A7Q6I8 Cluster: Chromosome chr11 scaffold_56, whole genome shotgun sequence; n=1; Vitis vinifera|Rep: Chromosome chr11 scaffold_56, whole genome shotgun sequence - Vitis vinifera (Grape), partial (93%)
EY691346	4	38	1	10	3.32193	Up	0.0130483	similar to UniRef100_A7P5W3 Cluster: Chromosome chr4 scaffold_6, whole genome shotgun sequence; n=1; Vitis vinifera|Rep: Chromosome chr4 scaffold_6, whole genome shotgun sequence - Vitis vinifera (Grape), partial (29%)
TC7833	0	40	1	10	3.32193	Up	0.0130483	-
TC11055	3	40	1	10	3.32193	Up	0.0130483	similar to UniRef100_A7QPT0 Cluster: Chromosome chr10 scaffold_138, whole genome shotgun sequence; n=2; Vitis vinifera|Rep: Chromosome chr10 scaffold_138, whole genome shotgun sequence - Vitis vinifera (Grape), partial (9%)
CK939660	5	39	1	10	3.32193	Up	0.0130483	weakly similar to UniRef100_A9UYB9 Cluster: Predicted protein; n=1; Monosiga brevicollis MX1|Rep: Predicted protein - Monosiga brevicollis MX1, partial (3%)
TC17896	0	40	1	10	3.32193	Up	0.0130483	similar to UniRef100_A7Q4C5 Cluster: Chromosome chr9 scaffold_49, whole genome shotgun sequence; n=1; Vitis vinifera|Rep: Chromosome chr9 scaffold_49, whole genome shotgun sequence - Vitis vinifera (Grape), partial (54%)
TC17806	5	39	1	10	3.32193	Up	0.0130483	-
TC5319	107	22	26	6	-2.11548	Down	0.0131558	similar to UniRef100_A7NXT6 Cluster: Chromosome chr5 scaffold_2, whole genome shotgun sequence; n=1; Vitis vinifera|Rep: Chromosome chr5 scaffold_2, whole genome shotgun sequence - Vitis vinifera (Grape), complete
TC6961	411	93	101	24	-2.07325	Down	0.0132884	similar to UniRef100_A5AU08 Cluster: Glutathione peroxidase; n=1; Vitis vinifera|Rep: Glutathione peroxidase - Vitis vinifera (Grape), partial (97%)
EY682595	24	140	6	36	2.58496	Up	0.0134223	UniRef100_A7WDM5 Cluster: IucA/IucC family protein; n=1; Methylobacterium chloromethanicum CM4|Rep: IucA/IucC family, partial (1%)
TC15846	19	117	5	30	2.58496	Up	0.0134223	similar to UniRef100_A7PWF8 Cluster: Chromosome chr8 scaffold_34, whole genome shotgun sequence; n=1; Vitis vinifera|Rep: Chromosome chr8 scaffold_34, whole genome shotgun sequence - Vitis vinifera (Grape), partial (50%)
TC5820	80	17	20	4	-2.32193	Down	0.0135841	UniRef100_Q8MFR8 Cluster: Plastidic ATP/ADP transporter; n=1; Citrus hybrid cultivar|Rep: Plastidic ATP/ADP transporter - Citrus hybrid cultivar, partial (25%)
EY679693	59	12	15	3	-2.32193	Down	0.0135841	similar to UniRef100_A7PPN6 Cluster: Chromosome chr8 scaffold_23, whole genome shotgun sequence; n=1; Vitis vinifera|Rep: Chromosome chr8 scaffold_23, whole genome shotgun sequence - Vitis vinifera (Grape), partial (35%)
TC23880	49	250	12	65	2.43741	Up	0.013646	-
TC15757	32	167	8	43	2.42626	Up	0.0141182	similar to UniRef100_A7QF33 Cluster: Chromosome chr16 scaffold_86, whole genome shotgun sequence; n=1; Vitis vinifera|Rep: Chromosome chr16 scaffold_86, whole genome shotgun sequence - Vitis vinifera (Grape), partial (19%)
TC10246	838	194	206	50	-2.04264	Down	0.0145895	similar to UniRef100_Q0DTD5 Cluster: Os03g0254900 protein; n=1; Oryza sativa Japonica Group|Rep: Os03g0254900 protein - Oryza sativa subsp. japonica (Rice), partial (48%)
TC11307	46	9	11	2	-2.45943	Down	0.0147151	similar to UniRef100_A7BID0 Cluster: Malonyl-CoA:isoflavone 7-O-glucoside-6''-O-malonyltransferase; n=1; Glycine max|Rep: Malonyl-CoA:isoflavone 7-O-glucoside-6''-O-malonyltransferase - Glycine max (Soybean), partial (28%)
TC23921	43	8	11	2	-2.45943	Down	0.0147151	similar to UniRef100_Q9SXK9 Cluster: Heat shock factor; n=1; Nicotiana tabacum|Rep: Heat shock factor - Nicotiana tabacum (Common tobacco), partial (13%)
TC21389	114	29	28	7	-2	Down	0.0147675	homologue to UniRef100_Q7Y073 Cluster: Latex cyanogenic beta glucosidase; n=1; Hevea brasiliensis|Rep: Latex cyanogenic beta glucosidase - Hevea brasiliensis (Para rubber tree), partial (20%)
EY698145	29	158	7	41	2.5502	Up	0.0148864	similar to UniRef100_Q2HTD6 Cluster: RNA-binding region RNP-1 (RNA recognition motif); Calcium-binding EF- hand; n=1; Medicago truncatula|Rep: RNA-binding region RNP-1 (RNA recognition motif); Calcium-binding EF- hand - Medicago truncatula (Barrel medic), partial (27%)
EY748474	87	20	21	5	-2.07039	Down	0.0149552	similar to UniRef100_A5Z1R3 Cluster: Ethphon-induced protein; n=1; Hevea brasiliensis|Rep: Ethphon-induced protein - Hevea brasiliensis (Para rubber tree), partial (81%)
TC21648	24	134	6	35	2.54432	Up	0.0151473	similar to UniRef100_A7QCS8 Cluster: Chromosome undetermined scaffold_79, whole genome shotgun sequence; n=1; Vitis vinifera|Rep: Chromosome undetermined scaffold_79, whole genome shotgun sequence - Vitis vinifera (Grape), partial (3%)
TC308	10	59	2	15	2.90689	Up	0.0155858	similar to UniRef100_UPI0000196D39 Cluster: NHL repeat-containing protein; n=1; Arabidopsis thaliana|Rep: NHL repeat-containing protein - Arabidopsis thaliana, partial (6%)
DR909269	47	243	12	63	2.39232	Up	0.015647	weakly similar to UniRef100_A7P8Y3 Cluster: Chromosome chr3 scaffold_8, whole genome shotgun sequence; n=1; Vitis vinifera|Rep: Chromosome chr3 scaffold_8, whole genome shotgun sequence - Vitis vinifera (Grape), partial (11%)
TC9314	28	154	7	40	2.51457	Up	0.0165309	similar to UniRef100_A7PRY7 Cluster: Chromosome chr14 scaffold_27, whole genome shotgun sequence; n=1; Vitis vinifera|Rep: Chromosome chr14 scaffold_27, whole genome shotgun sequence - Vitis vinifera (Grape), partial (70%)
EY649898	245	59	60	15	-2	Down	0.0165893	similar to UniRef100_A7Q9A6 Cluster: Chromosome chr19 scaffold_66, whole genome shotgun sequence; n=1; Vitis vinifera|Rep: Chromosome chr19 scaffold_66, whole genome shotgun sequence - Vitis vinifera (Grape), partial (41%)
TC24724	213	51	52	13	-2	Down	0.0165893	similar to UniRef100_Q9SGT0 Cluster: T6H22.18 protein; n=1; Arabidopsis thaliana|Rep: T6H22.18 protein - Arabidopsis thaliana (Mouse-ear cress), partial (44%)
TC24064	125	621	31	160	2.36773	Up	0.0168435	similar to UniRef100_A7PJ29 Cluster: Chromosome chr12 scaffold_18, whole genome shotgun sequence; n=1; Vitis vinifera|Rep: Chromosome chr12 scaffold_18, whole genome shotgun sequence - Vitis vinifera (Grape), partial (52%)
CF506850	25	132	6	34	2.5025	Up	0.0171233	-
TC13429	61	298	15	77	2.3599	Up	0.0172413	homologue to UniRef100_Q3LVL3 Cluster: TO64-12; n=1; Taraxacum officinale|Rep: TO64-12 - Taraxacum officinale (Common dandelion), partial (30%)
TC19062	1159	278	285	72	-1.98489	Down	0.0173534	homologue to UniRef100_A9TJN7 Cluster: Predicted protein; n=1; Physcomitrella patens subsp. patens|Rep: Predicted protein - Physcomitrella patens subsp. patens, partial (4%)
TC10995	369	89	91	23	-1.98423	Down	0.0173875	similar to UniRef100_A7PJA1 Cluster: Chromosome chr12 scaffold_18, whole genome shotgun sequence; n=1; Vitis vinifera|Rep: Chromosome chr12 scaffold_18, whole genome shotgun sequence - Vitis vinifera (Grape), partial (33%)
TC6828	57	13	14	3	-2.22239	Down	0.0175463	similar to UniRef100_A7R0J7 Cluster: Chromosome undetermined scaffold_310, whole genome shotgun sequence; n=1; Vitis vinifera|Rep: Chromosome undetermined scaffold_310, whole genome shotgun sequence - Vitis vinifera (Grape), partial (37%)
EY727460	26	0	6	1	-2.58496	Down	0.0177118	similar to UniRef100_A7P5T9 Cluster: Chromosome chr4 scaffold_6, whole genome shotgun sequence; n=1; Vitis vinifera|Rep: Chromosome chr4 scaffold_6, whole genome shotgun sequence - Vitis vinifera (Grape), partial (33%)
TC22484	24	5	6	1	-2.58496	Down	0.0177118	similar to UniRef100_A7QIU0 Cluster: Chromosome chr2 scaffold_105, whole genome shotgun sequence; n=1; Vitis vinifera|Rep: Chromosome chr2 scaffold_105, whole genome shotgun sequence - Vitis vinifera (Grape), partial (29%)
EY657816	25	0	6	1	-2.58496	Down	0.0177118	-
EY743060	23	0	6	1	-2.58496	Down	0.0177118	similar to UniRef100_A7PZD2 Cluster: Chromosome chr15 scaffold_40, whole genome shotgun sequence; n=1; Vitis vinifera|Rep: Chromosome chr15 scaffold_40, whole genome shotgun sequence - Vitis vinifera (Grape), partial (92%)
EY671561	23	5	6	1	-2.58496	Down	0.0177118	similar to UniRef100_Q8W065 Cluster: Nuclear movement protein-like; n=2; Oryza sativa|Rep: Nuclear movement protein-like - Oryza sativa subsp. japonica (Rice), complete
CB291979	25	3	6	1	-2.58496	Down	0.0177118	homologue to UniRef100_O22552 Cluster: Vacuolar ATP synthase 16 kDa proteolipid subunit; n=1; Vigna radiata var. radiata|Rep: Vacuolar ATP synthase 16 kDa proteolipid subunit - Phaseolus aureus (Mung bean) (Vigna radiata), partial (84%)
TC11658	23	3	6	1	-2.58496	Down	0.0177118	similar to UniRef100_A7PT67 Cluster: Chromosome chr8 scaffold_29, whole genome shotgun sequence; n=1; Vitis vinifera|Rep: Chromosome chr8 scaffold_29, whole genome shotgun sequence - Vitis vinifera (Grape), partial (45%)
TC14552	23	0	6	1	-2.58496	Down	0.0177118	similar to UniRef100_A7Q8L0 Cluster: Chromosome chr5 scaffold_64, whole genome shotgun sequence; n=1; Vitis vinifera|Rep: Chromosome chr5 scaffold_64, whole genome shotgun sequence - Vitis vinifera (Grape), partial (37%)
EY656630	25	5	6	1	-2.58496	Down	0.0177118	similar to UniRef100_A7QVS6 Cluster: Chromosome chr7 scaffold_192, whole genome shotgun sequence; n=1; Vitis vinifera|Rep: Chromosome chr7 scaffold_192, whole genome shotgun sequence - Vitis vinifera (Grape), partial (58%)
TC19959	25	4	6	1	-2.58496	Down	0.0177118	-
TC2816	24	3	6	1	-2.58496	Down	0.0177118	similar to UniRef100_A7PUJ1 Cluster: Chromosome chr7 scaffold_31, whole genome shotgun sequence; n=1; Vitis vinifera|Rep: Chromosome chr7 scaffold_31, whole genome shotgun sequence - Vitis vinifera (Grape), partial (23%)
EY668962	23	5	6	1	-2.58496	Down	0.0177118	weakly similar to UniRef100_A7QXF9 Cluster: Chromosome undetermined scaffold_222, whole genome shotgun sequence; n=1; Vitis vinifera|Rep: Chromosome undetermined scaffold_222, whole genome shotgun sequence - Vitis vinifera (Grape), partial (13%)
TC20303	23	0	6	1	-2.58496	Down	0.0177118	similar to UniRef100_Q6PMI1 Cluster: NADP-dependent malic enzyme 3; n=1; Hydrilla verticillata|Rep: NADP-dependent malic enzyme 3 - Hydrilla verticillata (Hydrilla), partial (41%)
EY720797	26	0	6	1	-2.58496	Down	0.0177118	homologue to UniRef100_Q06H22 Cluster: Ubiquitin carrier protein; n=1; Arachis hypogaea|Rep: Ubiquitin carrier protein - Arachis hypogaea (Peanut), partial (85%)
TC11183	23	0	6	1	-2.58496	Down	0.0177118	homologue to gb|AF194001.1| Crossosoma bigelovii small subunit ribosomal RNA (mtSSU) gene, partial sequence; mitochondrial gene for mitochondrial product, partial (39%)
TC993	24	0	6	1	-2.58496	Down	0.0177118	UniRef100_O82547 Cluster: Chitinase CHI1; n=1; Citrus sinensis|Rep: Chitinase CHI1 - Citrus sinensis (Sweet orange), complete
EY732751	24	3	6	1	-2.58496	Down	0.0177118	-
EY678469	26	4	6	1	-2.58496	Down	0.0177118	similar to UniRef100_A7QEC3 Cluster: Chromosome chr1 scaffold_84, whole genome shotgun sequence; n=1; Vitis vinifera|Rep: Chromosome chr1 scaffold_84, whole genome shotgun sequence - Vitis vinifera (Grape), partial (15%)
TC12201	26	4	6	1	-2.58496	Down	0.0177118	similar to UniRef100_A7P2M9 Cluster: Chromosome chr1 scaffold_5, whole genome shotgun sequence; n=1; Vitis vinifera|Rep: Chromosome chr1 scaffold_5, whole genome shotgun sequence - Vitis vinifera (Grape), partial (86%)
TC6597	25	4	6	1	-2.58496	Down	0.0177118	similar to UniRef100_A7P2I6 Cluster: Chromosome chr1 scaffold_5, whole genome shotgun sequence; n=1; Vitis vinifera|Rep: Chromosome chr1 scaffold_5, whole genome shotgun sequence - Vitis vinifera (Grape), complete
DR910287	23	0	6	1	-2.58496	Down	0.0177118	similar to UniRef100_Q8VUZ0 Cluster: 2 4-D transporter; n=1; Bradyrhizobium sp. HW13|Rep: 2 4-D transporter - Bradyrhizobium sp., partial (2%)
TC23387	23	4	6	1	-2.58496	Down	0.0177118	similar to UniRef100_A5WYZ9 Cluster: Mitogen-activated protein kinase; n=1; Gossypium hirsutum|Rep: Mitogen-activated protein kinase - Gossypium hirsutum (Upland cotton) (Gossypium mexicanum), partial (31%)
TC15083	24	0	6	1	-2.58496	Down	0.0177118	similar to UniRef100_A0PJ87 Cluster: RSL1D1 protein; n=1; Homo sapiens|Rep: RSL1D1 protein - Homo sapiens (Human), partial (10%)
TC8176	25	5	6	1	-2.58496	Down	0.0177118	-
CK938130	26	0	6	1	-2.58496	Down	0.0177118	-
CF506636	23	0	6	1	-2.58496	Down	0.0177118	similar to UniRef100_A7PW55 Cluster: Chromosome chr8 scaffold_34, whole genome shotgun sequence; n=1; Vitis vinifera|Rep: Chromosome chr8 scaffold_34, whole genome shotgun sequence - Vitis vinifera (Grape), partial (5%)
TC20565	26	0	6	1	-2.58496	Down	0.0177118	similar to UniRef100_A7QF39 Cluster: Chromosome chr16 scaffold_86, whole genome shotgun sequence; n=1; Vitis vinifera|Rep: Chromosome chr16 scaffold_86, whole genome shotgun sequence - Vitis vinifera (Grape), partial (55%)
TC15931	21	109	5	28	2.48543	Up	0.017993	weakly similar to UniRef100_A7NZF0 Cluster: Chromosome chr6 scaffold_3, whole genome shotgun sequence; n=1; Vitis vinifera|Rep: Chromosome chr6 scaffold_3, whole genome shotgun sequence - Vitis vinifera (Grape), partial (37%)
TC13118	53	256	13	66	2.34395	Up	0.0180762	-
EY718180	99	22	24	6	-2	Down	0.0181985	similar to UniRef100_Q2QCY0 Cluster: Cytochrome P450 DDWF1; n=1; Gossypium hirsutum|Rep: Cytochrome P450 DDWF1 - Gossypium hirsutum (Upland cotton) (Gossypium mexicanum), partial (47%)
TC19912	83	19	20	5	-2	Down	0.0181985	similar to UniRef100_A7PAH1 Cluster: Chromosome chr14 scaffold_9, whole genome shotgun sequence; n=1; Vitis vinifera|Rep: Chromosome chr14 scaffold_9, whole genome shotgun sequence - Vitis vinifera (Grape), partial (27%)
TC6573	82	19	20	5	-2	Down	0.0181985	-
EY675700	45	6	11	2	-2.45943	Down	0.0182891	similar to UniRef100_A7P9B1 Cluster: Chromosome chr3 scaffold_8, whole genome shotgun sequence; n=1; Vitis vinifera|Rep: Chromosome chr3 scaffold_8, whole genome shotgun sequence - Vitis vinifera (Grape), partial (32%)
TC4487	45	8	11	2	-2.45943	Down	0.0182891	similar to UniRef100_A7QJ60 Cluster: Chromosome chr2 scaffold_105, whole genome shotgun sequence; n=1; Vitis vinifera|Rep: Chromosome chr2 scaffold_105, whole genome shotgun sequence - Vitis vinifera (Grape), partial (80%)
EY727547	4	36	1	9	3.16993	Up	0.0185158	homologue to UniRef100_Q948K1 Cluster: Zeta-carotene desaturase; n=1; Citrus unshiu|Rep: Zeta-carotene desaturase - Citrus unshiu (Satsuma orange), partial (24%)
EY688384	3	33	1	9	3.16993	Up	0.0185158	similar to UniRef100_A7P4Y1 Cluster: Chromosome chr4 scaffold_6, whole genome shotgun sequence; n=1; Vitis vinifera|Rep: Chromosome chr4 scaffold_6, whole genome shotgun sequence - Vitis vinifera (Grape), partial (20%)
EY743874	5	33	1	9	3.16993	Up	0.0185158	similar to UniRef100_A7RF81 Cluster: Predicted protein; n=1; Nematostella vectensis|Rep: Predicted protein - Nematostella vectensis (Starlet sea anemone), partial (7%)
TC8455	0	35	1	9	3.16993	Up	0.0185158	similar to UniRef100_A7NT07 Cluster: Chromosome chr18 scaffold_1, whole genome shotgun sequence; n=1; Vitis vinifera|Rep: Chromosome chr18 scaffold_1, whole genome shotgun sequence - Vitis vinifera (Grape), partial (44%)
TC25532	3	33	1	9	3.16993	Up	0.0185158	weakly similar to UniRef100_A7Q5M6 Cluster: Chromosome undetermined scaffold_53, whole genome shotgun sequence; n=1; Vitis vinifera|Rep: Chromosome undetermined scaffold_53, whole genome shotgun sequence - Vitis vinifera (Grape), partial (9%)
TC8152	0	33	1	9	3.16993	Up	0.0185158	similar to UniRef100_O22085 Cluster: ZPT2-13; n=1; Petunia x hybrida|Rep: ZPT2-13 - Petunia hybrida (Petunia), partial (52%)
TC20386	6	35	1	9	3.16993	Up	0.0185158	similar to UniRef100_A7PJ27 Cluster: Chromosome chr12 scaffold_18, whole genome shotgun sequence; n=1; Vitis vinifera|Rep: Chromosome chr12 scaffold_18, whole genome shotgun sequence - Vitis vinifera (Grape), partial (25%)
EY657580	3	33	1	9	3.16993	Up	0.0185158	weakly similar to UniRef100_Q6Y154 Cluster: Resistance protein RGC2; n=1; Lactuca saligna|Rep: Resistance protein RGC2 - Lactuca saligna, partial (5%)
TC320	285	70	70	18	-1.95936	Down	0.0187153	homologue to UniRef100_A9YWH8 Cluster: Limonoid UDP-glucosyltransferase; n=1; Citrus maxima|Rep: Limonoid UDP-glucosyltransferase - Citrus maxima (Pummelo) (Citrus grandis), partial (64%)
TC10352	46	214	11	55	2.32193	Up	0.0192879	similar to UniRef100_A7PJ63 Cluster: Chromosome chr12 scaffold_18, whole genome shotgun sequence; n=1; Vitis vinifera|Rep: Chromosome chr12 scaffold_18, whole genome shotgun sequence - Vitis vinifera (Grape), partial (31%)
TC10311	720	178	177	46	-1.94404	Down	0.0195762	weakly similar to UniRef100_Q9SI70 Cluster: F23N19.16; n=1; Arabidopsis thaliana|Rep: F23N19.16 - Arabidopsis thaliana (Mouse-ear cress), partial (54%)
TC617	204	51	50	13	-1.94342	Down	0.0196122	similar to UniRef100_Q2Z1Z0 Cluster: Cinnamyl alcohol dehydrogenase; n=1; Prunus mume|Rep: Cinnamyl alcohol dehydrogenase - Prunus mume (Japanese flowering apricot), complete
TC3264	391	97	96	25	-1.94111	Down	0.0197452	weakly similar to UniRef100_A7R3C3 Cluster: Chromosome undetermined scaffold_502, whole genome shotgun sequence; n=1; Vitis vinifera|Rep: Chromosome undetermined scaffold_502, whole genome shotgun sequence - Vitis vinifera (Grape), partial (61%)
EY677132	75	14	18	4	-2.16993	Down	0.0200173	similar to UniRef100_A7PLE7 Cluster: Chromosome chr7 scaffold_20, whole genome shotgun sequence; n=1; Vitis vinifera|Rep: Chromosome chr7 scaffold_20, whole genome shotgun sequence - Vitis vinifera (Grape), partial (53%)
TC14851	72	15	18	4	-2.16993	Down	0.0200173	weakly similar to UniRef100_A7NYP5 Cluster: Chromosome chr6 scaffold_3, whole genome shotgun sequence; n=1; Vitis vinifera|Rep: Chromosome chr6 scaffold_3, whole genome shotgun sequence - Vitis vinifera (Grape), partial (74%)
TC5155	15	92	4	24	2.58496	Up	0.0202149	weakly similar to UniRef100_Q5WM49 Cluster: Chalcone synthase; n=1; Dictamnus albus|Rep: Chalcone synthase - Dictamnus albus (Gas plant), partial (95%)
TC15293	29	148	7	38	2.44057	Up	0.0204643	weakly similar to UniRef100_A7QC35 Cluster: Chromosome chr10 scaffold_76, whole genome shotgun sequence; n=2; Vitis vinifera|Rep: Chromosome chr10 scaffold_76, whole genome shotgun sequence - Vitis vinifera (Grape), partial (34%)
TC10188	105	491	26	127	2.28824	Up	0.0212781	similar to UniRef100_A7QVS5 Cluster: Chromosome chr7 scaffold_192, whole genome shotgun sequence; n=1; Vitis vinifera|Rep: Chromosome chr7 scaffold_192, whole genome shotgun sequence - Vitis vinifera (Grape), partial (30%)
TC1397	580	146	143	38	-1.91194	Down	0.0214935	similar to UniRef100_A7Q7L2 Cluster: Chromosome undetermined scaffold_60, whole genome shotgun sequence; n=1; Vitis vinifera|Rep: Chromosome undetermined scaffold_60, whole genome shotgun sequence - Vitis vinifera (Grape), partial (90%)
TC22924	95	24	23	6	-1.9386	Down	0.0215147	similar to UniRef100_A7QI25 Cluster: Chromosome chr17 scaffold_101, whole genome shotgun sequence; n=1; Vitis vinifera|Rep: Chromosome chr17 scaffold_101, whole genome shotgun sequence - Vitis vinifera (Grape), partial (28%)
TC17701	897	230	221	59	-1.90526	Down	0.0219128	similar to UniRef100_A7NVL7 Cluster: Chromosome chr18 scaffold_1, whole genome shotgun sequence; n=1; Vitis vinifera|Rep: Chromosome chr18 scaffold_1, whole genome shotgun sequence - Vitis vinifera (Grape), partial (26%)
TC2861	28	144	7	37	2.4021	Up	0.0228149	homologue to UniRef100_UPI0000196AA8 Cluster: protein kinase family protein; n=1; Arabidopsis thaliana|Rep: protein kinase family protein - Arabidopsis thaliana, partial (59%)
EY748387	30	143	7	37	2.4021	Up	0.0228149	similar to UniRef100_Q2HW27 Cluster: Protein phosphatase 2C-like; n=1; Medicago truncatula|Rep: Protein phosphatase 2C-like - Medicago truncatula (Barrel medic), partial (37%)
TC1541	73	334	18	86	2.25634	Up	0.023326	similar to UniRef100_A7Q6H5 Cluster: Chromosome chr11 scaffold_56, whole genome shotgun sequence; n=1; Vitis vinifera|Rep: Chromosome chr11 scaffold_56, whole genome shotgun sequence - Vitis vinifera (Grape), partial (90%)
TC8640	9	60	2	15	2.90689	Up	0.0233753	similar to UniRef100_A7QDV7 Cluster: Chromosome chr4 scaffold_83, whole genome shotgun sequence; n=1; Vitis vinifera|Rep: Chromosome chr4 scaffold_83, whole genome shotgun sequence - Vitis vinifera (Grape), partial (26%)
TC21724	9	60	2	15	2.90689	Up	0.0233753	similar to UniRef100_Q6K972 Cluster: AGO1 homologous protein; n=1; Oryza sativa Japonica Group|Rep: AGO1 homologous protein - Oryza sativa subsp. japonica (Rice), partial (9%)
EY694719	13	79	3	20	2.73697	Up	0.0238416	weakly similar to UniRef100_A7QKH7 Cluster: Chromosome chr2 scaffold_112, whole genome shotgun sequence; n=1; Vitis vinifera|Rep: Chromosome chr2 scaffold_112, whole genome shotgun sequence - Vitis vinifera (Grape), partial (23%)
TC19199	11	77	3	20	2.73697	Up	0.0238416	similar to UniRef100_A7QWN1 Cluster: Chromosome chr4 scaffold_205, whole genome shotgun sequence; n=2; Vitis vinifera|Rep: Chromosome chr4 scaffold_205, whole genome shotgun sequence - Vitis vinifera (Grape), partial (6%)
TC17750	17	90	4	23	2.52356	Up	0.0238455	similar to UniRef100_Q09CE3 Cluster: Carboxylesterase; n=1; Stigmatella aurantiaca DW4/3-1|Rep: Carboxylesterase - Stigmatella aurantiaca DW4/3-1, partial (6%)
TC8521	70	16	17	4	-2.08746	Down	0.0245151	weakly similar to UniRef100_A7Q9Y9 Cluster: Chromosome chr8 scaffold_68, whole genome shotgun sequence; n=1; Vitis vinifera|Rep: Chromosome chr8 scaffold_68, whole genome shotgun sequence - Vitis vinifera (Grape), partial (7%)
TC13475	69	17	17	4	-2.08746	Down	0.0245151	weakly similar to UniRef100_Q949G7 Cluster: HcrVf3 protein; n=1; Malus floribunda|Rep: HcrVf3 protein - Malus floribunda, partial (12%)
EY653057	71	17	17	4	-2.08746	Down	0.0245151	homologue to UniRef100_A7QR05 Cluster: Chromosome undetermined scaffold_147, whole genome shotgun sequence; n=1; Vitis vinifera|Rep: Chromosome undetermined scaffold_147, whole genome shotgun sequence - Vitis vinifera (Grape), partial (45%)
TC12240	161	44	40	11	-1.8625	Down	0.0247668	similar to UniRef100_A7PM52 Cluster: Chromosome chr14 scaffold_21, whole genome shotgun sequence; n=1; Vitis vinifera|Rep: Chromosome chr14 scaffold_21, whole genome shotgun sequence - Vitis vinifera (Grape), partial (21%)
TC23224	40	9	10	2	-2.32193	Down	0.0247972	weakly similar to UniRef100_A7QIW7 Cluster: Chromosome chr2 scaffold_105, whole genome shotgun sequence; n=1; Vitis vinifera|Rep: Chromosome chr2 scaffold_105, whole genome shotgun sequence - Vitis vinifera (Grape), partial (8%)
TC14721	40	6	10	2	-2.32193	Down	0.0247972	similar to UniRef100_Q8S9H9 Cluster: AT4g38150/F20D10_270; n=1; Arabidopsis thaliana|Rep: AT4g38150/F20D10_270 - Arabidopsis thaliana (Mouse-ear cress), partial (63%)
TC10936	39	9	10	2	-2.32193	Down	0.0247972	homologue to UniRef100_A7QSA0 Cluster: Chromosome chr3 scaffold_157, whole genome shotgun sequence; n=1; Vitis vinifera|Rep: Chromosome chr3 scaffold_157, whole genome shotgun sequence - Vitis vinifera (Grape), partial (57%)
TC14270	40	7	10	2	-2.32193	Down	0.0247972	weakly similar to UniRef100_Q8LAN7 Cluster: Acyltransferase-like protein; n=1; Arabidopsis thaliana|Rep: Acyltransferase-like protein - Arabidopsis thaliana (Mouse-ear cress), partial (14%)
327	42	8	10	2	-2.32193	Down	0.0247972	-
CX077595	42	9	10	2	-2.32193	Down	0.0247972	homologue to UniRef100_Q2TUW1 Cluster: Abscisic stress ripening-like protein; n=1; Glycine max|Rep: Abscisic stress ripening-like protein - Glycine max (Soybean), partial (25%)
CN188083	40	6	10	2	-2.32193	Down	0.0247972	weakly similar to UniRef100_Q757F5 Cluster: AER058Wp; n=1; Eremothecium gossypii|Rep: AER058Wp - Ashbya gossypii (Yeast) (Eremothecium gossypii), partial (13%)
EY667980	39	9	10	2	-2.32193	Down	0.0247972	similar to UniRef100_A7NV67 Cluster: Chromosome chr18 scaffold_1, whole genome shotgun sequence; n=1; Vitis vinifera|Rep: Chromosome chr18 scaffold_1, whole genome shotgun sequence - Vitis vinifera (Grape), partial (29%)
TC24929	25	120	6	31	2.36923	Up	0.0250052	similar to UniRef100_Q7Y036 Cluster: MutT-like protein; n=1; Cucumis sativus|Rep: MutT-like protein - Cucumis sativus (Cucumber), partial (46%)
TC4076	190	50	47	13	-1.85415	Down	0.02536	homologue to UniRef100_A7PUW0 Cluster: Chromosome chr4 scaffold_32, whole genome shotgun sequence; n=1; Vitis vinifera|Rep: Chromosome chr4 scaffold_32, whole genome shotgun sequence - Vitis vinifera (Grape), partial (43%)
EY669820	89	24	22	6	-1.87447	Down	0.0255282	similar to UniRef100_A7QI31 Cluster: Chromosome chr17 scaffold_101, whole genome shotgun sequence; n=1; Vitis vinifera|Rep: Chromosome chr17 scaffold_101, whole genome shotgun sequence - Vitis vinifera (Grape), partial (59%)
TC17367	89	25	22	6	-1.87447	Down	0.0255282	-
TC5378	90	23	22	6	-1.87447	Down	0.0255282	-
TC418	88	23	22	6	-1.87447	Down	0.0255282	similar to UniRef100_A7P3J5 Cluster: Chromosome chr1 scaffold_5, whole genome shotgun sequence; n=1; Vitis vinifera|Rep: Chromosome chr1 scaffold_5, whole genome shotgun sequence - Vitis vinifera (Grape), partial (71%)
TC6861	114	30	28	8	-1.80735	Down	0.025634	homologue to UniRef100_A5YWM1 Cluster: Glutathione S-transferase; n=1; Citrus sinensis|Rep: Glutathione S-transferase - Citrus sinensis (Sweet orange), complete
EY653475	56	12	14	3	-2.22239	Down	0.0256534	similar to UniRef100_A7NUY4 Cluster: Chromosome chr18 scaffold_1, whole genome shotgun sequence; n=1; Vitis vinifera|Rep: Chromosome chr18 scaffold_1, whole genome shotgun sequence - Vitis vinifera (Grape), partial (24%)
EY725435	55	13	14	3	-2.22239	Down	0.0256534	homologue to UniRef100_A7QA78 Cluster: Ubiquitin carboxyl-terminal hydrolase; n=1; Vitis vinifera|Rep: Ubiquitin carboxyl-terminal hydrolase - Vitis vinifera (Grape), partial (8%)
TC8961	567	151	140	39	-1.84388	Down	0.0261065	-
TC22776	58	252	14	65	2.21501	Up	0.0262313	weakly similar to UniRef100_A8J3Q3 Cluster: Glyoxal or galactose oxidase; n=1; Chlamydomonas reinhardtii|Rep: Glyoxal or galactose oxidase - Chlamydomonas reinhardtii, partial (6%)
TC4619	20	108	5	28	2.48543	Up	0.0263745	-
TC8023	277	75	68	19	-1.83954	Down	0.0264282	weakly similar to UniRef100_A7QA06 Cluster: Chromosome chr8 scaffold_68, whole genome shotgun sequence; n=1; Vitis vinifera|Rep: Chromosome chr8 scaffold_68, whole genome shotgun sequence - Vitis vinifera (Grape), partial (70%)
EY732242	19	0	5	1	-2.32193	Down	0.0270235	-
TC15440	22	5	5	1	-2.32193	Down	0.0270235	similar to UniRef100_A7PFH6 Cluster: Chromosome chr11 scaffold_14, whole genome shotgun sequence; n=2; Vitis vinifera|Rep: Chromosome chr11 scaffold_14, whole genome shotgun sequence - Vitis vinifera (Grape), partial (43%)
EY696117	20	0	5	1	-2.32193	Down	0.0270235	weakly similar to UniRef100_Q2QQE3 Cluster: F-box domain containing protein, expressed; n=1; Oryza sativa Japonica Group|Rep: F-box domain containing protein, expressed - Oryza sativa subsp. japonica (Rice), partial (8%)
EY699115	20	0	5	1	-2.32193	Down	0.0270235	-
TC23629	19	5	5	1	-2.32193	Down	0.0270235	similar to UniRef100_A7PHR6 Cluster: Chromosome chr17 scaffold_16, whole genome shotgun sequence; n=1; Vitis vinifera|Rep: Chromosome chr17 scaffold_16, whole genome shotgun sequence - Vitis vinifera (Grape), partial (68%)
EY652732	19	5	5	1	-2.32193	Down	0.0270235	similar to UniRef100_Q7S6G6 Cluster: Predicted protein; n=1; Neurospora crassa|Rep: Predicted protein - Neurospora crassa, partial (5%)
TC19594	20	0	5	1	-2.32193	Down	0.0270235	similar to UniRef100_A7Q0Z5 Cluster: Chromosome chr7 scaffold_42, whole genome shotgun sequence; n=1; Vitis vinifera|Rep: Chromosome chr7 scaffold_42, whole genome shotgun sequence - Vitis vinifera (Grape), partial (12%)
EL492415	21	0	5	1	-2.32193	Down	0.0270235	similar to UniRef100_A7PU88 Cluster: Chromosome chr7 scaffold_31, whole genome shotgun sequence; n=1; Vitis vinifera|Rep: Chromosome chr7 scaffold_31, whole genome shotgun sequence - Vitis vinifera (Grape), partial (9%)
CB417373	19	3	5	1	-2.32193	Down	0.0270235	weakly similar to UniRef100_A7Q6B8 Cluster: Chromosome chr11 scaffold_56, whole genome shotgun sequence; n=1; Vitis vinifera|Rep: Chromosome chr11 scaffold_56, whole genome shotgun sequence - Vitis vinifera (Grape), partial (30%)
CN186421	19	0	5	1	-2.32193	Down	0.0270235	-
TC17024	19	4	5	1	-2.32193	Down	0.0270235	similar to UniRef100_Q0GXX3 Cluster: Auxin conjugate hydrolase; n=1; Medicago truncatula|Rep: Auxin conjugate hydrolase - Medicago truncatula (Barrel medic), partial (28%)
TC45	21	3	5	1	-2.32193	Down	0.0270235	similar to UniRef100_A0ZNJ9 Cluster: Pectin methylesterase 1; n=1; Pyrus communis|Rep: Pectin methylesterase 1 - Pyrus communis (Pear), partial (59%)
TC25875	21	4	5	1	-2.32193	Down	0.0270235	similar to UniRef100_A7PFN9 Cluster: Chromosome chr11 scaffold_14, whole genome shotgun sequence; n=1; Vitis vinifera|Rep: Chromosome chr11 scaffold_14, whole genome shotgun sequence - Vitis vinifera (Grape), partial (26%)
287	19	3	5	1	-2.32193	Down	0.0270235	-
TC17568	20	0	5	1	-2.32193	Down	0.0270235	similar to UniRef100_A9RYJ6 Cluster: Predicted protein; n=1; Physcomitrella patens subsp. patens|Rep: Predicted protein - Physcomitrella patens subsp. patens, partial (8%)
TC446	19	5	5	1	-2.32193	Down	0.0270235	similar to UniRef100_A7QZX8 Cluster: Chromosome undetermined scaffold_292, whole genome shotgun sequence; n=1; Vitis vinifera|Rep: Chromosome undetermined scaffold_292, whole genome shotgun sequence - Vitis vinifera (Grape), partial (64%)
TC6972	20	0	5	1	-2.32193	Down	0.0270235	similar to UniRef100_Q9ZST5 Cluster: PII protein; n=1; Ricinus communis|Rep: PII protein - Ricinus communis (Castor bean), partial (70%)
EY661950	20	4	5	1	-2.32193	Down	0.0270235	similar to UniRef100_A7PAB4 Cluster: Chromosome chr14 scaffold_9, whole genome shotgun sequence; n=1; Vitis vinifera|Rep: Chromosome chr14 scaffold_9, whole genome shotgun sequence - Vitis vinifera (Grape), partial (11%)
EY719100	21	5	5	1	-2.32193	Down	0.0270235	similar to UniRef100_A7QF99 Cluster: Chromosome undetermined scaffold_87, whole genome shotgun sequence; n=1; Vitis vinifera|Rep: Chromosome undetermined scaffold_87, whole genome shotgun sequence - Vitis vinifera (Grape), partial (37%)
EY671395	20	4	5	1	-2.32193	Down	0.0270235	weakly similar to UniRef100_A7PCP5 Cluster: Chromosome chr17 scaffold_12, whole genome shotgun sequence; n=1; Vitis vinifera|Rep: Chromosome chr17 scaffold_12, whole genome shotgun sequence - Vitis vinifera (Grape), partial (34%)
TC21547	21	4	5	1	-2.32193	Down	0.0270235	similar to UniRef100_A7P2V2 Cluster: Chromosome chr1 scaffold_5, whole genome shotgun sequence; n=1; Vitis vinifera|Rep: Chromosome chr1 scaffold_5, whole genome shotgun sequence - Vitis vinifera (Grape), partial (31%)
TC18998	39	177	10	46	2.20163	Up	0.0272365	similar to UniRef100_A7Q0E3 Cluster: Chromosome chr7 scaffold_42, whole genome shotgun sequence; n=1; Vitis vinifera|Rep: Chromosome chr7 scaffold_42, whole genome shotgun sequence - Vitis vinifera (Grape), partial (13%)
TC17681	431	1885	106	487	2.19986	Up	0.0273725	similar to UniRef100_Q290H2 Cluster: GA17648-PA; n=1; Drosophila pseudoobscura|Rep: GA17648-PA - Drosophila pseudoobscura (Fruit fly), partial (6%)
TC5834	1438	389	354	100	-1.82375	Down	0.0276254	homologue to UniRef100_Q9SEA0 Cluster: Capsanthin/capsorubin synthase, chromoplast precursor; n=1; Citrus sinensis|Rep: Capsanthin/capsorubin synthase, chromoplast precursor - Citrus sinensis (Sweet orange), partial (45%)
TC3204	50	212	12	55	2.1964	Up	0.027639	weakly similar to UniRef100_Q93YB6 Cluster: PBF68 protein; n=1; Nicotiana tabacum|Rep: PBF68 protein - Nicotiana tabacum (Common tobacco), partial (18%)
EY677484	26	117	6	30	2.32193	Up	0.0284764	similar to UniRef100_A7LHH7 Cluster: WRKY39; n=1; Glycine max|Rep: WRKY39 - Glycine max (Soybean), partial (21%)
EY712381	0	35	1	9	3.16993	Up	0.0284863	UniRef100_Q3Y1I6 Cluster: RNA binding S1; n=1; Enterococcus faecium DO|Rep: RNA binding S1 - Enterococcus faecium DO, partial (8%)
EY739816	0	33	1	9	3.16993	Up	0.0284863	similar to UniRef100_A7QAR6 Cluster: Chromosome chr5 scaffold_72, whole genome shotgun sequence; n=1; Vitis vinifera|Rep: Chromosome chr5 scaffold_72, whole genome shotgun sequence - Vitis vinifera (Grape), partial (12%)
CF508309	5	33	1	9	3.16993	Up	0.0284863	weakly similar to UniRef100_A7R622 Cluster: Chromosome undetermined scaffold_1132, whole genome shotgun sequence; n=1; Vitis vinifera|Rep: Chromosome undetermined scaffold_1132, whole genome shotgun sequence - Vitis vinifera (Grape), partial (57%)
TC285	3	36	1	9	3.16993	Up	0.0284863	similar to UniRef100_Q1ACB4 Cluster: Homogentisate phytyltransferase VTE2-1; n=1; Glycine max|Rep: Homogentisate phytyltransferase VTE2-1 - Glycine max (Soybean), partial (60%)
EY735065	5	33	1	9	3.16993	Up	0.0284863	weakly similar to UniRef100_Q9FL09 Cluster: Nodulin-like protein; n=2; Arabidopsis thaliana|Rep: Nodulin-like protein - Arabidopsis thaliana (Mouse-ear cress), partial (31%)
TC22428	4	33	1	9	3.16993	Up	0.0284863	-
EY713044	0	35	1	9	3.16993	Up	0.0284863	-
EY757561	13	72	3	19	2.66297	Up	0.0284869	-
TC1574	12	75	3	19	2.66297	Up	0.0284869	similar to UniRef100_A7NV28 Cluster: Chromosome chr18 scaffold_1, whole genome shotgun sequence; n=1; Vitis vinifera|Rep: Chromosome chr18 scaffold_1, whole genome shotgun sequence - Vitis vinifera (Grape), partial (55%)
TC12010	425	117	105	30	-1.80735	Down	0.0289181	weakly similar to UniRef100_A7P7G5 Cluster: Chromosome chr9 scaffold_7, whole genome shotgun sequence; n=1; Vitis vinifera|Rep: Chromosome chr9 scaffold_7, whole genome shotgun sequence - Vitis vinifera (Grape), partial (72%)
TC3833	229	63	56	16	-1.80735	Down	0.0289181	similar to UniRef100_Q940Z5 Cluster: AT5g39050/MXF12_60; n=1; Arabidopsis thaliana|Rep: AT5g39050/MXF12_60 - Arabidopsis thaliana (Mouse-ear cress), partial (12%)
TC3025	170	48	42	12	-1.80735	Down	0.0289181	similar to UniRef100_A7QRK6 Cluster: Chromosome undetermined scaffold_151, whole genome shotgun sequence; n=1; Vitis vinifera|Rep: Chromosome undetermined scaffold_151, whole genome shotgun sequence - Vitis vinifera (Grape), partial (45%)
TC915	8	53	2	14	2.80735	Up	0.0292615	similar to UniRef100_A7NUA8 Cluster: Chromosome chr18 scaffold_1, whole genome shotgun sequence; n=1; Vitis vinifera|Rep: Chromosome chr18 scaffold_1, whole genome shotgun sequence - Vitis vinifera (Grape), partial (32%)
EY689690	8	54	2	14	2.80735	Up	0.0292615	similar to UniRef100_Q1XBQ6 Cluster: DNA mismatch repair protein; n=1; Solanum lycopersicum|Rep: DNA mismatch repair protein - Solanum lycopersicum (Tomato) (Lycopersicon esculentum), partial (9%)
EL492586	7	56	2	14	2.80735	Up	0.0292615	-
TC12982	8	56	2	14	2.80735	Up	0.0292615	UniRef100_A7QD26 Cluster: Chromosome undetermined scaffold_79, whole genome shotgun sequence; n=1; Vitis vinifera|Rep: Chromosome undetermined scaffold_79, whole genome shotgun sequence - Vitis vinifera (Grape), partial (32%)
TC319	450	125	111	32	-1.79442	Down	0.0299748	UniRef100_A0FKR1 Cluster: Vacuolar citrate/H+ symporter; n=1; Citrus sinensis|Rep: Vacuolar citrate/H+ symporter - Citrus sinensis (Sweet orange), complete
EY742807	64	14	16	4	-2	Down	0.030218	similar to UniRef100_A7QQF6 Cluster: Chromosome undetermined scaffold_142, whole genome shotgun sequence; n=1; Vitis vinifera|Rep: Chromosome undetermined scaffold_142, whole genome shotgun sequence - Vitis vinifera (Grape), partial (31%)
BQ624601	19	4	5	1	-2.32193	Down	0.0302842	similar to UniRef100_A7NXF0 Cluster: Chromosome chr5 scaffold_2, whole genome shotgun sequence; n=1; Vitis vinifera|Rep: Chromosome chr5 scaffold_2, whole genome shotgun sequence - Vitis vinifera (Grape), partial (18%)
EY748274	21	0	5	1	-2.32193	Down	0.0302842	similar to UniRef100_A3QT95 Cluster: Cellulose synthase-like A2; n=1; Pinus taeda|Rep: Cellulose synthase-like A2 - Pinus taeda (Loblolly pine), partial (26%)
CN186983	21	4	5	1	-2.32193	Down	0.0302842	similar to UniRef100_A7PIN7 Cluster: Chromosome chr13 scaffold_17, whole genome shotgun sequence; n=1; Vitis vinifera|Rep: Chromosome chr13 scaffold_17, whole genome shotgun sequence - Vitis vinifera (Grape), partial (26%)
EY694600	21	5	5	1	-2.32193	Down	0.0302842	weakly similar to UniRef100_A7QR15 Cluster: Chromosome undetermined scaffold_147, whole genome shotgun sequence; n=1; Vitis vinifera|Rep: Chromosome undetermined scaffold_147, whole genome shotgun sequence - Vitis vinifera (Grape), partial (14%)
TC14135	22	5	5	1	-2.32193	Down	0.0302842	-
TC13446	19	0	5	1	-2.32193	Down	0.0302842	similar to UniRef100_Q0HA72 Cluster: DELLA protein; n=1; Malus x domestica|Rep: DELLA protein - Malus domestica (Apple) (Malus sylvestris), partial (20%)
TC2688	20	4	5	1	-2.32193	Down	0.0302842	similar to UniRef100_A7PI36 Cluster: Chromosome chr13 scaffold_17, whole genome shotgun sequence; n=1; Vitis vinifera|Rep: Chromosome chr13 scaffold_17, whole genome shotgun sequence - Vitis vinifera (Grape), partial (74%)
EY686561	19	0	5	1	-2.32193	Down	0.0302842	homologue to UniRef100_A7RFZ5 Cluster: Predicted protein; n=1; Nematostella vectensis|Rep: Predicted protein - Nematostella, partial (2%)
EY747725	22	0	5	1	-2.32193	Down	0.0302842	similar to UniRef100_Q86BK2 Cluster: CG9133-PD, isoform D; n=1; Drosophila melanogaster|Rep: CG9133-PD, isoform D - Drosophila melanogaster (Fruit fly), partial (6%)
BQ623735	20	3	5	1	-2.32193	Down	0.0302842	similar to UniRef100_A7QVK4 Cluster: Chromosome chr16 scaffold_189, whole genome shotgun sequence; n=1; Vitis vinifera|Rep: Chromosome chr16 scaffold_189, whole genome shotgun sequence - Vitis vinifera (Grape), partial (25%)
TC16401	22	3	5	1	-2.32193	Down	0.0302842	weakly similar to UniRef100_A7QA12 Cluster: Chromosome chr8 scaffold_68, whole genome shotgun sequence; n=1; Vitis vinifera|Rep: Chromosome chr8 scaffold_68, whole genome shotgun sequence - Vitis vinifera (Grape), partial (71%)
TC25956	19	0	5	1	-2.32193	Down	0.0302842	similar to UniRef100_A7P1R7 Cluster: Chromosome chr19 scaffold_4, whole genome shotgun sequence; n=1; Vitis vinifera|Rep: Chromosome chr19 scaffold_4, whole genome shotgun sequence - Vitis vinifera (Grape), partial (48%)
TC11780	21	3	5	1	-2.32193	Down	0.0302842	similar to UniRef100_Q5M729 Cluster: Dihydrolipoyllysine-residue acetyltransferase component 3 of pyruvate dehydrogenase complex, mitochondrial precursor; n=1; Arabidopsis thaliana|Rep: Dihydrolipoyllysine-residue acetyltransferase component 3 of pyruvate dehydrogenase complex, mitochondrial precursor - Arabidopsis thaliana (Mouse-ear cress), partial (25%)
CV720157	19	0	5	1	-2.32193	Down	0.0302842	-
TC19174	22	0	5	1	-2.32193	Down	0.0302842	similar to UniRef100_Q1YDK3 Cluster: Two-component response regulator, LuxR family; n=1; Aurantimonas sp. SI85-9A1|Rep: Two-component response regulator, LuxR family - Aurantimonas sp. SI85-9A1, partial (6%)
CB290371	20	0	5	1	-2.32193	Down	0.0302842	homologue to UniRef100_Q08YC2 Cluster: Acetyltransferase, gnat family; n=1; Stigmatella aurantiaca DW4/3-1|Rep: Acetyltransferase, gnat family - Stigmatella aurantiaca DW4/3-1, partial (8%)
EY755947	20	4	5	1	-2.32193	Down	0.0302842	-
DY305919	19	0	5	1	-2.32193	Down	0.0302842	similar to UniRef100_A7Q391 Cluster: Chromosome chr12 scaffold_47, whole genome shotgun sequence; n=1; Vitis vinifera|Rep: Chromosome chr12 scaffold_47, whole genome shotgun sequence - Vitis vinifera (Grape), partial (72%)
CX673739	20	0	5	1	-2.32193	Down	0.0302842	homologue to UniRef100_Q09J80 Cluster: Ammonium transporter; n=1; Citrus sinensis x Poncirus trifoliata|Rep: Ammonium transporter - Citrus sinensis x Poncirus trifoliata, partial (38%)
TC22918	20	5	5	1	-2.32193	Down	0.0302842	weakly similar to UniRef100_A7PIH2 Cluster: Chromosome chr13 scaffold_17, whole genome shotgun sequence; n=1; Vitis vinifera|Rep: Chromosome chr13 scaffold_17, whole genome shotgun sequence - Vitis vinifera (Grape), partial (82%)
CV884820	21	0	5	1	-2.32193	Down	0.0302842	similar to UniRef100_A7P4H0 Cluster: Chromosome chr4 scaffold_6, whole genome shotgun sequence; n=1; Vitis vinifera|Rep: Chromosome chr4 scaffold_6, whole genome shotgun sequence - Vitis vinifera (Grape), partial (20%)
EY689409	19	0	5	1	-2.32193	Down	0.0302842	similar to UniRef100_A7P782 Cluster: Chromosome chr9 scaffold_7, whole genome shotgun sequence; n=1; Vitis vinifera|Rep: Chromosome chr9 scaffold_7, whole genome shotgun sequence - Vitis vinifera (Grape), partial (34%)
TC5409	338	94	83	24	-1.79008	Down	0.0303365	similar to UniRef100_A7QMU6 Cluster: Chromosome chr14 scaffold_128, whole genome shotgun sequence; n=1; Vitis vinifera|Rep: Chromosome chr14 scaffold_128, whole genome shotgun sequence - Vitis vinifera (Grape), partial (17%)
TC22218	86	25	21	6	-1.80735	Down	0.0304067	similar to UniRef100_A7PT67 Cluster: Chromosome chr8 scaffold_29, whole genome shotgun sequence; n=1; Vitis vinifera|Rep: Chromosome chr8 scaffold_29, whole genome shotgun sequence - Vitis vinifera (Grape), partial (38%)
EY698530	32	152	8	39	2.2854	Up	0.0314335	weakly similar to UniRef100_P17407 Cluster: 21 kDa protein precursor; n=1; Daucus carota|Rep: 21 kDa protein precursor - Daucus carota (Carrot), partial (74%)
TC17394	165	46	41	12	-1.77259	Down	0.0318325	similar to UniRef100_A7QUT4 Cluster: Chromosome chr1 scaffold_180, whole genome shotgun sequence; n=1; Vitis vinifera|Rep: Chromosome chr1 scaffold_180, whole genome shotgun sequence - Vitis vinifera (Grape), partial (57%)
TC19650	27	130	7	34	2.28011	Up	0.0318833	similar to UniRef100_A7Q568 Cluster: Chromosome undetermined scaffold_52, whole genome shotgun sequence; n=1; Vitis vinifera|Rep: Chromosome undetermined scaffold_52, whole genome shotgun sequence - Vitis vinifera (Grape), partial (24%)
EY734231	28	132	7	34	2.28011	Up	0.0318833	similar to UniRef100_A7QBP6 Cluster: Chromosome chr1 scaffold_75, whole genome shotgun sequence; n=1; Vitis vinifera|Rep: Chromosome chr1 scaffold_75, whole genome shotgun sequence - Vitis vinifera (Grape), partial (28%)
TC9448	15	4	4	1	-2	Down	0.0322818	similar to UniRef100_A7PKV4 Cluster: Chromosome chr7 scaffold_20, whole genome shotgun sequence; n=1; Vitis vinifera|Rep: Chromosome chr7 scaffold_20, whole genome shotgun sequence - Vitis vinifera (Grape), partial (17%)
TC24373	16	0	4	1	-2	Down	0.0322818	weakly similar to UniRef100_A7R0S5 Cluster: Chromosome undetermined scaffold_319, whole genome shotgun sequence; n=1; Vitis vinifera|Rep: Chromosome undetermined scaffold_319, whole genome shotgun sequence - Vitis vinifera (Grape), partial (35%)
EY731830	15	0	4	1	-2	Down	0.0322818	-
TC10247	17	4	4	1	-2	Down	0.0322818	similar to UniRef100_Q9XI56 Cluster: F9L1.7 protein; n=1; Arabidopsis thaliana|Rep: F9L1.7 protein - Arabidopsis thaliana (Mouse-ear cress), partial (35%)
CF509669	15	3	4	1	-2	Down	0.0322818	homologue to UniRef100_A7PEL5 Cluster: Chromosome chr11 scaffold_13, whole genome shotgun sequence; n=1; Vitis vinifera|Rep: Chromosome chr11 scaffold_13, whole genome shotgun sequence - Vitis vinifera (Grape), partial (47%)
TC857	15	4	4	1	-2	Down	0.0322818	similar to UniRef100_A7Q3K2 Cluster: Chromosome chr13 scaffold_48, whole genome shotgun sequence; n=1; Vitis vinifera|Rep: Chromosome chr13 scaffold_48, whole genome shotgun sequence - Vitis vinifera (Grape), partial (53%)
EY722661	18	0	4	1	-2	Down	0.0322818	similar to UniRef100_A7NX00 Cluster: Chromosome chr5 scaffold_2, whole genome shotgun sequence; n=1; Vitis vinifera|Rep: Chromosome chr5 scaffold_2, whole genome shotgun sequence - Vitis vinifera (Grape), partial (17%)
EY707582	18	0	4	1	-2	Down	0.0322818	homologue to UniRef100_A7NZ55 Cluster: Chromosome chr6 scaffold_3, whole genome shotgun sequence; n=1; Vitis vinifera|Rep: Chromosome chr6 scaffold_3, whole genome shotgun sequence - Vitis vinifera (Grape), partial (51%)
TC97	16	5	4	1	-2	Down	0.0322818	similar to UniRef100_P93797 Cluster: Pherophorin-S precursor; n=1; Volvox carteri|Rep: Pherophorin-S precursor - Volvox carteri, partial (4%)
EY754454	16	4	4	1	-2	Down	0.0322818	similar to UniRef100_A7PH54 Cluster: Chromosome chr17 scaffold_16, whole genome shotgun sequence; n=1; Vitis vinifera|Rep: Chromosome chr17 scaffold_16, whole genome shotgun sequence - Vitis vinifera (Grape), partial (25%)
CX072898	17	4	4	1	-2	Down	0.0322818	similar to UniRef100_A7Q9D2 Cluster: Chromosome chr19 scaffold_66, whole genome shotgun sequence; n=1; Vitis vinifera|Rep: Chromosome chr19 scaffold_66, whole genome shotgun sequence - Vitis vinifera (Grape), partial (46%)
TC3916	17	4	4	1	-2	Down	0.0322818	homologue to UniRef100_P35100 Cluster: ATP-dependent Clp protease ATP-binding subunit clpC homolog, chloroplast precursor; n=1; Pisum sativum|Rep: ATP-dependent Clp protease ATP-binding subunit clpC homolog, chloroplast precursor - Pisum sativum (Garden pea), partial (16%)
EY738943	18	4	4	1	-2	Down	0.0322818	homologue to UniRef100_Q2Q500 Cluster: Alpha-expansin 2; n=1; Gossypium hirsutum|Rep: Alpha-expansin 2 - Gossypium hirsutum (Upland cotton) (Gossypium mexicanum), partial (71%)
TC4573	15	0	4	1	-2	Down	0.0322818	similar to UniRef100_Q7X9C0 Cluster: NIN-like protein 2; n=1; Lotus japonicus|Rep: NIN-like protein 2 - Lotus japonicus, partial (5%)
EY752713	17	4	4	1	-2	Down	0.0322818	similar to UniRef100_A7P4T5 Cluster: Chromosome chr4 scaffold_6, whole genome shotgun sequence; n=1; Vitis vinifera|Rep: Chromosome chr4 scaffold_6, whole genome shotgun sequence - Vitis vinifera (Grape), partial (18%)
TC24653	16	0	4	1	-2	Down	0.0322818	weakly similar to UniRef100_A7PBE8 Cluster: Chromosome chr16 scaffold_10, whole genome shotgun sequence; n=1; Vitis vinifera|Rep: Chromosome chr16 scaffold_10, whole genome shotgun sequence - Vitis vinifera (Grape), partial (18%)
EY690950	16	3	4	1	-2	Down	0.0322818	similar to UniRef100_A7P544 Cluster: Chromosome chr4 scaffold_6, whole genome shotgun sequence; n=1; Vitis vinifera|Rep: Chromosome chr4 scaffold_6, whole genome shotgun sequence - Vitis vinifera (Grape), partial (20%)
TC5786	18	0	4	1	-2	Down	0.0322818	similar to UniRef100_A7PU01 Cluster: Chromosome chr7 scaffold_31, whole genome shotgun sequence; n=1; Vitis vinifera|Rep: Chromosome chr7 scaffold_31, whole genome shotgun sequence - Vitis vinifera (Grape), partial (57%)
TC6753	18	5	4	1	-2	Down	0.0322818	similar to UniRef100_Q9XH69 Cluster: Beta-amylase; n=1; Prunus armeniaca|Rep: Beta-amylase - Prunus armeniaca (Apricot), partial (36%)
CF506611	15	0	4	1	-2	Down	0.0322818	similar to UniRef100_A2Q664 Cluster: Ribosomal protein S6; n=1; Medicago truncatula|Rep: Ribosomal protein S6 - Medicago truncatula (Barrel medic), partial (12%)
TC5451	17	3	4	1	-2	Down	0.0322818	similar to UniRef100_Q9FI64 Cluster: Genomic DNA, chromosome 5, TAC clone:K21I16; n=1; Arabidopsis thaliana|Rep: Genomic DNA, chromosome 5, TAC clone:K21I16 - Arabidopsis thaliana (Mouse-ear cress), partial (35%)
TC20732	15	4	4	1	-2	Down	0.0322818	similar to UniRef100_A7NSQ0 Cluster: Chromosome chr18 scaffold_1, whole genome shotgun sequence; n=1; Vitis vinifera|Rep: Chromosome chr18 scaffold_1, whole genome shotgun sequence - Vitis vinifera (Grape), partial (24%)
CX045802	18	5	4	1	-2	Down	0.0322818	similar to UniRef100_O49204 Cluster: Adenylyl-sulfate kinase, chloroplast precursor; n=1; Catharanthus roseus|Rep: Adenylyl-sulfate kinase, chloroplast precursor - Catharanthus roseus (Rosy periwinkle) (Madagascar periwinkle), partial (38%)
TC13486	15	5	4	1	-2	Down	0.0322818	-
TC25377	136	39	33	10	-1.72247	Down	0.0322904	similar to UniRef100_A7PIC6 Cluster: Chromosome chr13 scaffold_17, whole genome shotgun sequence; n=1; Vitis vinifera|Rep: Chromosome chr13 scaffold_17, whole genome shotgun sequence - Vitis vinifera (Grape), partial (42%)
TC25336	24	113	6	29	2.27302	Up	0.0324941	similar to UniRef100_Q8H6U4 Cluster: Heat shock protein 60; n=1; Prunus dulcis|Rep: Heat shock protein 60 - Prunus dulcis (Almond) (Prunus amygdalus), partial (24%)
EY692161	42	170	10	44	2.1375	Up	0.0325295	similar to UniRef100_A7PKP2 Cluster: Chromosome chr7 scaffold_20, whole genome shotgun sequence; n=1; Vitis vinifera|Rep: Chromosome chr7 scaffold_20, whole genome shotgun sequence - Vitis vinifera (Grape), partial (21%)
TC9238	53	12	13	3	-2.11548	Down	0.0325453	UniRef100_Q6Q3H4 Cluster: Fructokinase; n=1; Citrus unshiu|Rep: Fructokinase - Citrus unshiu (Satsuma orange), partial (96%)
CN186287	51	12	13	3	-2.11548	Down	0.0325453	similar to UniRef100_Q2QNJ0 Cluster: Expressed protein; n=1; Oryza sativa Japonica Group|Rep: Expressed protein - Oryza sativa subsp. japonica (Rice), partial (23%)
EY680419	51	11	13	3	-2.11548	Down	0.0325453	similar to UniRef100_A7Q192 Cluster: Chromosome chr10 scaffold_43, whole genome shotgun sequence; n=1; Vitis vinifera|Rep: Chromosome chr10 scaffold_43, whole genome shotgun sequence - Vitis vinifera (Grape), partial (76%)
TC17311	53	13	13	3	-2.11548	Down	0.0325453	weakly similar to UniRef100_Q9FRU5 Cluster: Nitrate transporter NRT1-2; n=1; Glycine max|Rep: Nitrate transporter NRT1-2 - Glycine max (Soybean), partial (28%)
TC11943	51	13	13	3	-2.11548	Down	0.0325453	weakly similar to UniRef100_A7QMB1 Cluster: Chromosome chr5 scaffold_124, whole genome shotgun sequence; n=1; Vitis vinifera|Rep: Chromosome chr5 scaffold_124, whole genome shotgun sequence - Vitis vinifera (Grape), partial (61%)
TC17171	51	10	13	3	-2.11548	Down	0.0325453	similar to UniRef100_A7P343 Cluster: Chromosome chr1 scaffold_5, whole genome shotgun sequence; n=1; Vitis vinifera|Rep: Chromosome chr1 scaffold_5, whole genome shotgun sequence - Vitis vinifera (Grape), partial (68%)
EY737181	53	11	13	3	-2.11548	Down	0.0325453	-
TC2266	97	27	24	7	-1.77761	Down	0.0328131	similar to UniRef100_A7NVJ2 Cluster: Chromosome chr18 scaffold_1, whole genome shotgun sequence; n=1; Vitis vinifera|Rep: Chromosome chr18 scaffold_1, whole genome shotgun sequence - Vitis vinifera (Grape), partial (25%)
TC11713	197	833	49	215	2.13348	Up	0.0328889	similar to UniRef100_A2Q2S3 Cluster: Glycosyl transferase, family 48; n=1; Medicago truncatula|Rep: Glycosyl transferase, family 48 - Medicago truncatula (Barrel medic), partial (9%)
EY716022	17	83	4	21	2.39232	Up	0.0335421	similar to UniRef100_Q56YN3 Cluster: NAD(H) kinase 1; n=1; Arabidopsis thaliana|Rep: NAD(H) kinase 1 - Arabidopsis thaliana (Mouse-ear cress), partial (12%)
EY661277	18	82	4	21	2.39232	Up	0.0335421	similar to UniRef100_A7PGQ8 Cluster: Chromosome chr17 scaffold_16, whole genome shotgun sequence; n=1; Vitis vinifera|Rep: Chromosome chr17 scaffold_16, whole genome shotgun sequence - Vitis vinifera (Grape), partial (18%)
TC4680	572	164	141	42	-1.74723	Down	0.0341137	similar to UniRef100_A5BR41 Cluster: Superoxide dismutase; n=1; Vitis vinifera|Rep: Superoxide dismutase - Vitis vinifera (Grape), complete
TC13964	38	9	9	2	-2.16993	Down	0.0342397	similar to UniRef100_A7R2C6 Cluster: Chromosome undetermined scaffold_419, whole genome shotgun sequence; n=1; Vitis vinifera|Rep: Chromosome undetermined scaffold_419, whole genome shotgun sequence - Vitis vinifera (Grape), partial (85%)
TC9277	38	9	9	2	-2.16993	Down	0.0342397	similar to UniRef100_Q41614 Cluster: Xyloglucan endotransglycosylase; n=1; Tropaeolum majus|Rep: Xyloglucan endotransglycosylase - Tropaeolum majus (Common nasturtium), partial (93%)
TC23469	38	9	9	2	-2.16993	Down	0.0342397	homologue to UniRef100_Q9MAY4 Cluster: ABC transporter homolog; n=1; Populus nigra|Rep: ABC transporter homolog - Populus nigra (Lombardy poplar), partial (57%)
TC5879	35	9	9	2	-2.16993	Down	0.0342397	-
EY692777	106	30	26	8	-1.70044	Down	0.0342422	-
EY664690	47	200	12	52	2.11548	Up	0.0345402	similar to UniRef100_A7QUD6 Cluster: Chromosome chr11 scaffold_177, whole genome shotgun sequence; n=1; Vitis vinifera|Rep: Chromosome chr11 scaffold_177, whole genome shotgun sequence - Vitis vinifera (Grape), partial (4%)
TC22439	21	102	5	26	2.37851	Up	0.0347354	similar to UniRef100_A7Q3I1 Cluster: Chromosome chr13 scaffold_48, whole genome shotgun sequence; n=1; Vitis vinifera|Rep: Chromosome chr13 scaffold_48, whole genome shotgun sequence - Vitis vinifera (Grape), partial (10%)
EY678487	19	101	5	26	2.37851	Up	0.0347354	-
TC22775	21	99	5	26	2.37851	Up	0.0347354	similar to UniRef100_Q9SED0 Cluster: Ascorbate peroxidase; n=1; Pimpinella brachycarpa|Rep: Ascorbate peroxidase - Pimpinella brachycarpa, partial (46%)
TC7811	33	146	8	38	2.24793	Up	0.0347374	weakly similar to UniRef100_A7QMD2 Cluster: Chromosome undetermined scaffold_125, whole genome shotgun sequence; n=1; Vitis vinifera|Rep: Chromosome undetermined scaffold_125, whole genome shotgun sequence - Vitis vinifera (Grape), partial (8%)
EY716441	34	149	8	38	2.24793	Up	0.0347374	similar to UniRef100_A7PXV4 Cluster: Chromosome chr15 scaffold_37, whole genome shotgun sequence; n=1; Vitis vinifera|Rep: Chromosome chr15 scaffold_37, whole genome shotgun sequence - Vitis vinifera (Grape), partial (13%)
EY704005	90	367	22	95	2.11042	Up	0.0350162	similar to UniRef100_A7R114 Cluster: Chromosome chr4 scaffold_333, whole genome shotgun sequence; n=1; Vitis vinifera|Rep: Chromosome chr4 scaffold_333, whole genome shotgun sequence - Vitis vinifera (Grape), partial (81%)
TC7901	117	36	29	9	-1.68806	Down	0.0353832	similar to UniRef100_Q5NE21 Cluster: Carbonic anhydrase; n=1; Solanum lycopersicum|Rep: Carbonic anhydrase - Solanum lycopersicum (Tomato) (Lycopersicon esculentum), partial (66%)
TC24546	10019	2874	2467	742	-1.73327	Down	0.0354289	similar to UniRef100_A7PII7 Cluster: Chromosome chr13 scaffold_17, whole genome shotgun sequence; n=1; Vitis vinifera|Rep: Chromosome chr13 scaffold_17, whole genome shotgun sequence - Vitis vinifera (Grape), partial (82%)
TC13292	41	165	10	43	2.10434	Up	0.035597	similar to UniRef100_A7R1L9 Cluster: Chromosome undetermined scaffold_363, whole genome shotgun sequence; n=1; Vitis vinifera|Rep: Chromosome undetermined scaffold_363, whole genome shotgun sequence - Vitis vinifera (Grape), partial (14%)
TC15999	82	22	20	6	-1.73697	Down	0.0363631	similar to UniRef100_A7NZP8 Cluster: Chromosome chr6 scaffold_3, whole genome shotgun sequence; n=1; Vitis vinifera|Rep: Chromosome chr6 scaffold_3, whole genome shotgun sequence - Vitis vinifera (Grape), partial (25%)
TC14830	81	23	20	6	-1.73697	Down	0.0363631	similar to UniRef100_Q5BLY3 Cluster: Plastid alpha-amylase; n=1; Malus x domestica|Rep: Plastid alpha-amylase - Malus domestica (Apple) (Malus sylvestris), partial (18%)
DR909700	2024	584	498	151	-1.7216	Down	0.0365608	UniRef100_Q6PV54 Cluster: RupB; n=1; Yersinia ruckeri|Rep: RupB - Yersinia ruckeri, partial (9%)
EY688802	9	49	2	13	2.70044	Up	0.0369628	-
EY668229	10	49	2	13	2.70044	Up	0.0369628	similar to UniRef100_P49042 Cluster: Vacuolar-processing enzyme precursor; n=1; Ricinus communis|Rep: Vacuolar-processing enzyme precursor - Ricinus communis (Castor bean), partial (15%)
TC4877	7	51	2	13	2.70044	Up	0.0369628	similar to UniRef100_Q2I307 Cluster: Pollen-specific protein; n=1; Vitis pseudoreticulata|Rep: Pollen-specific protein - Vitis pseudoreticulata, partial (33%)
TC18748	8	50	2	13	2.70044	Up	0.0369628	similar to UniRef100_A7PRL4 Cluster: Glucose-6-phosphate 1-dehydrogenase; n=1; Vitis vinifera|Rep: Glucose-6-phosphate 1-dehydrogenase - Vitis vinifera (Grape), partial (31%)
TC15751	10	49	2	13	2.70044	Up	0.0369628	similar to UniRef100_A7P515 Cluster: Chromosome chr4 scaffold_6, whole genome shotgun sequence; n=1; Vitis vinifera|Rep: Chromosome chr4 scaffold_6, whole genome shotgun sequence - Vitis vinifera (Grape), partial (32%)
EY660783	9	50	2	13	2.70044	Up	0.0369628	similar to UniRef100_Q8VWL8 Cluster: Beta-mannosidase; n=1; Solanum lycopersicum|Rep: Beta-mannosidase - Solanum lycopersicum (Tomato) (Lycopersicon esculentum), partial (43%)
CK938270	62	15	15	4	-1.90689	Down	0.0375066	similar to UniRef100_Q2HPK4 Cluster: Protein tyrosine phosphatase; n=1; Fagus sylvatica|Rep: Protein tyrosine phosphatase - Fagus sylvatica (Beechnut), partial (19%)
TC18374	61	14	15	4	-1.90689	Down	0.0375066	similar to UniRef100_A7PXU9 Cluster: Chromosome chr15 scaffold_37, whole genome shotgun sequence; n=1; Vitis vinifera|Rep: Chromosome chr15 scaffold_37, whole genome shotgun sequence - Vitis vinifera (Grape), partial (55%)
EY683621	59	15	15	4	-1.90689	Down	0.0375066	similar to UniRef100_Q9SKM6 Cluster: En/Spm-like transposon protein; n=1; Arabidopsis thaliana|Rep: En/Spm-like transposon protein - Arabidopsis thaliana (Mouse-ear cress), partial (17%)
TC16612	1511	442	372	114	-1.70627	Down	0.0380942	-
338	94	26	23	7	-1.71621	Down	0.0382993	-
EY660479	33	142	8	37	2.20945	Up	0.0384335	similar to UniRef100_A7P5G1 Cluster: Chromosome chr4 scaffold_6, whole genome shotgun sequence; n=1; Vitis vinifera|Rep: Chromosome chr4 scaffold_6, whole genome shotgun sequence - Vitis vinifera (Grape), partial (51%)
TC16635	160	45	39	12	-1.70044	Down	0.0386915	homologue to UniRef100_O80336 Cluster: Metallothionein-like protein; n=1; Citrus unshiu|Rep: Metallothionein-like protein - Citrus unshiu (Satsuma orange), complete
TC22988	157	46	39	12	-1.70044	Down	0.0386915	similar to UniRef100_A7P887 Cluster: Chromosome chr3 scaffold_8, whole genome shotgun sequence; n=1; Vitis vinifera|Rep: Chromosome chr3 scaffold_8, whole genome shotgun sequence - Vitis vinifera (Grape), partial (85%)
TC4142	103	31	25	8	-1.64386	Down	0.0397239	homologue to UniRef100_A7P9P5 Cluster: Chromosome chr3 scaffold_8, whole genome shotgun sequence; n=1; Vitis vinifera|Rep: Chromosome chr3 scaffold_8, whole genome shotgun sequence - Vitis vinifera (Grape), partial (28%)
EY704041	6	31	1	8	3	Up	0.0397973	similar to UniRef100_A7P4V5 Cluster: Chromosome chr4 scaffold_6, whole genome shotgun sequence; n=1; Vitis vinifera|Rep: Chromosome chr4 scaffold_6, whole genome shotgun sequence - Vitis vinifera (Grape), partial (44%)
TC3160	5	30	1	8	3	Up	0.0397973	homologue to UniRef100_Q0PZE6 Cluster: Small GTPase; n=1; Gossypium hirsutum|Rep: Small GTPase - Gossypium hirsutum (Upland cotton) (Gossypium mexicanum), partial (98%)
TC19561	6	31	1	8	3	Up	0.0397973	similar to UniRef100_A7PNQ3 Cluster: Chromosome chr8 scaffold_23, whole genome shotgun sequence; n=1; Vitis vinifera|Rep: Chromosome chr8 scaffold_23, whole genome shotgun sequence - Vitis vinifera (Grape), partial (29%)
EY711883	0	32	1	8	3	Up	0.0397973	weakly similar to UniRef100_A7P6M1 Cluster: Chromosome chr9 scaffold_7, whole genome shotgun sequence; n=1; Vitis vinifera|Rep: Chromosome chr9 scaffold_7, whole genome shotgun sequence - Vitis vinifera (Grape), partial (17%)
EY689133	0	30	1	8	3	Up	0.0397973	similar to UniRef100_A7PY43 Cluster: Chromosome chr15 scaffold_37, whole genome shotgun sequence; n=1; Vitis vinifera|Rep: Chromosome chr15 scaffold_37, whole genome shotgun sequence - Vitis vinifera (Grape), partial (46%)
TC12467	0	32	1	8	3	Up	0.0397973	squalene synthase
EY757129	5	31	1	8	3	Up	0.0397973	-
EY696973	4	31	1	8	3	Up	0.0397973	similar to UniRef100_A7P4G0 Cluster: Chromosome chr4 scaffold_6, whole genome shotgun sequence; n=1; Vitis vinifera|Rep: Chromosome chr4 scaffold_6, whole genome shotgun sequence - Vitis vinifera (Grape), partial (12%)
TC1557	5	30	1	8	3	Up	0.0397973	similar to UniRef100_A7PKP3 Cluster: Chromosome chr7 scaffold_20, whole genome shotgun sequence; n=1; Vitis vinifera|Rep: Chromosome chr7 scaffold_20, whole genome shotgun sequence - Vitis vinifera (Grape), partial (35%)
TC3608	4	31	1	8	3	Up	0.0397973	similar to UniRef100_A7P226 Cluster: Chromosome chr19 scaffold_4, whole genome shotgun sequence; n=1; Vitis vinifera|Rep: Chromosome chr19 scaffold_4, whole genome shotgun sequence - Vitis vinifera (Grape), partial (11%)
TC13558	0	31	1	8	3	Up	0.0397973	similar to UniRef100_A7PV34 Cluster: Chromosome chr4 scaffold_32, whole genome shotgun sequence; n=1; Vitis vinifera|Rep: Chromosome chr4 scaffold_32, whole genome shotgun sequence - Vitis vinifera (Grape), partial (14%)
TC21904	3	32	1	8	3	Up	0.0397973	similar to UniRef100_Q9FYV1 Cluster: Inositol-3-phosphate synthase; n=1; Sesamum indicum|Rep: Inositol-3-phosphate synthase - Sesamum indicum (Oriental sesame) (Gingelly), partial (9%)
EY718497	5	32	1	8	3	Up	0.0397973	weakly similar to UniRef100_A7Q2I1 Cluster: Chromosome chr1 scaffold_46, whole genome shotgun sequence; n=1; Vitis vinifera|Rep: Chromosome chr1 scaffold_46, whole genome shotgun sequence - Vitis vinifera (Grape), partial (17%)
DR910026	0	31	1	8	3	Up	0.0397973	similar to UniRef100_A5AFH5 Cluster: Cysteine synthase; n=1; Vitis vinifera|Rep: Cysteine synthase - Vitis vinifera (Grape), partial (31%)
EY716328	4	30	1	8	3	Up	0.0397973	similar to UniRef100_A7PQ67 Cluster: Chromosome chr18 scaffold_24, whole genome shotgun sequence; n=1; Vitis vinifera|Rep: Chromosome chr18 scaffold_24, whole genome shotgun sequence - Vitis vinifera (Grape), partial (48%)
DR908925	0	31	1	8	3	Up	0.0397973	UniRef100_A8K773 Cluster: cDNA FLJ78361; n=2; Homo sapiens|Rep: cDNA FLJ78361 - Homo sapiens (Human), partial (11%)
TC23127	0	30	1	8	3	Up	0.0397973	similar to UniRef100_Q68AN1 Cluster: BZip transcription factor; n=1; Psophocarpus tetragonolobus|Rep: BZip transcription factor - Psophocarpus tetragonolobus (Goa bean) (Asparagus bean), partial (42%)
EY717044	0	30	1	8	3	Up	0.0397973	similar to UniRef100_A7QG05 Cluster: Chromosome chr9 scaffold_90, whole genome shotgun sequence; n=1; Vitis vinifera|Rep: Chromosome chr9 scaffold_90, whole genome shotgun sequence - Vitis vinifera (Grape), partial (9%)
TC21914	6	32	1	8	3	Up	0.0397973	similar to UniRef100_A7Q544 Cluster: Chromosome undetermined scaffold_51, whole genome shotgun sequence; n=1; Vitis vinifera|Rep: Chromosome undetermined scaffold_51, whole genome shotgun sequence - Vitis vinifera (Grape), partial (12%)
EY677712	3	31	1	8	3	Up	0.0397973	similar to UniRef100_A7LHH7 Cluster: WRKY39; n=1; Glycine max|Rep: WRKY39 - Glycine max (Soybean), partial (45%)
EY685405	19	96	5	25	2.32193	Up	0.0400119	-
EY696594	22	96	5	25	2.32193	Up	0.0400119	homologue to UniRef100_A0CWT0 Cluster: Chromosome undetermined scaffold_3 whole genome shotgun sequence; n=1; Paramecium, partial (0%)
TC11661	22	95	5	25	2.32193	Up	0.0400119	similar to UniRef100_A7QCJ3 Cluster: Chromosome chr12 scaffold_78, whole genome shotgun sequence; n=1; Vitis vinifera|Rep: Chromosome chr12 scaffold_78, whole genome shotgun sequence - Vitis vinifera (Grape), partial (51%)
TC14376	15	79	4	20	2.32193	Up	0.0400119	similar to UniRef100_A7R429 Cluster: Chromosome undetermined scaffold_610, whole genome shotgun sequence; n=1; Vitis vinifera|Rep: Chromosome undetermined scaffold_610, whole genome shotgun sequence - Vitis vinifera (Grape), partial (91%)
TC15579	29	125	7	32	2.19265	Up	0.0401502	-
TC10843	664	197	164	51	-1.68513	Down	0.0402987	similar to UniRef100_A7PNS7 Cluster: Chromosome chr8 scaffold_23, whole genome shotgun sequence; n=1; Vitis vinifera|Rep: Chromosome chr8 scaffold_23, whole genome shotgun sequence - Vitis vinifera (Grape), partial (49%)
TC21184	78	306	19	79	2.05585	Up	0.0405231	similar to UniRef100_A7R3D4 Cluster: Chromosome undetermined scaffold_504, whole genome shotgun sequence; n=1; Vitis vinifera|Rep: Chromosome undetermined scaffold_504, whole genome shotgun sequence - Vitis vinifera (Grape), partial (53%)
EY690231	13	65	3	17	2.5025	Up	0.0412952	similar to UniRef100_A7Q1H2 Cluster: Chromosome chr7 scaffold_44, whole genome shotgun sequence; n=1; Vitis vinifera|Rep: Chromosome chr7 scaffold_44, whole genome shotgun sequence - Vitis vinifera (Grape), partial (7%)
TC21397	12	65	3	17	2.5025	Up	0.0412952	similar to UniRef100_A7NUK7 Cluster: Chromosome chr18 scaffold_1, whole genome shotgun sequence; n=1; Vitis vinifera|Rep: Chromosome chr18 scaffold_1, whole genome shotgun sequence - Vitis vinifera (Grape), partial (26%)
EY714993	13	67	3	17	2.5025	Up	0.0412952	weakly similar to UniRef100_Q97G81 Cluster: Uncharacterized conserved protein, YTFE family; n=1; Clostridium acetobutylicum|Rep: Uncharacterized conserved protein, YTFE family - Clostridium acetobutylicum, partial (10%)
TC14252	91	352	22	91	2.04836	Up	0.0413334	homologue to UniRef100_Q4QXM0 Cluster: Phosphoinositide 3-kinase; n=1; Nicotiana tabacum|Rep: Phosphoinositide 3-kinase - Nicotiana tabacum (Common tobacco), partial (17%)
TC8974	50	13	12	3	-2	Down	0.0417133	similar to UniRef100_A7P5G9 Cluster: Chromosome chr4 scaffold_6, whole genome shotgun sequence; n=1; Vitis vinifera|Rep: Chromosome chr4 scaffold_6, whole genome shotgun sequence - Vitis vinifera (Grape), partial (49%)
CN191212	50	10	12	3	-2	Down	0.0417133	similar to UniRef100_A7QJI3 Cluster: Chromosome chr8 scaffold_106, whole genome shotgun sequence; n=1; Vitis vinifera|Rep: Chromosome chr8 scaffold_106, whole genome shotgun sequence - Vitis vinifera (Grape), partial (28%)
EY689714	50	11	12	3	-2	Down	0.0417133	similar to UniRef100_UPI0000D9E37B Cluster: PREDICTED: keratin 12 isoform 3; n=1; Macaca mulatta|Rep: PREDICTED: keratin 12 isoform 3 - Macaca mulatta, partial (4%)
TC15309	49	12	12	3	-2	Down	0.0417133	weakly similar to UniRef100_A7R3C3 Cluster: Chromosome undetermined scaffold_502, whole genome shotgun sequence; n=1; Vitis vinifera|Rep: Chromosome undetermined scaffold_502, whole genome shotgun sequence - Vitis vinifera (Grape), partial (61%)
EY665846	47	11	12	3	-2	Down	0.0417133	similar to UniRef100_A7YGK6 Cluster: Sulfate transporter; n=1; Populus tremula x Populus alba|Rep: Sulfate transporter - Populus tremula x Populus alba, partial (18%)
TC9565	47	13	12	3	-2	Down	0.0417133	similar to UniRef100_A7PPC7 Cluster: Chromosome chr8 scaffold_23, whole genome shotgun sequence; n=1; Vitis vinifera|Rep: Chromosome chr8 scaffold_23, whole genome shotgun sequence - Vitis vinifera (Grape), complete
TC1487	527	160	130	41	-1.66482	Down	0.0425175	homologue to UniRef100_A7QHR7 Cluster: Chromosome chr8 scaffold_99, whole genome shotgun sequence; n=1; Vitis vinifera|Rep: Chromosome chr8 scaffold_99, whole genome shotgun sequence - Vitis vinifera (Grape), partial (92%)
TC9562	154	47	38	12	-1.66297	Down	0.0427247	similar to UniRef100_A7PAE8 Cluster: Chromosome chr14 scaffold_9, whole genome shotgun sequence; n=1; Vitis vinifera|Rep: Chromosome chr14 scaffold_9, whole genome shotgun sequence - Vitis vinifera (Grape), partial (57%)
CK933362	75	20	18	5	-1.848	Down	0.0428502	weakly similar to UniRef100_A7PWT9 Cluster: Chromosome chr19 scaffold_35, whole genome shotgun sequence; n=1; Vitis vinifera|Rep: Chromosome chr19 scaffold_35, whole genome shotgun sequence - Vitis vinifera (Grape), partial (4%)
CN187028	77	25	19	6	-1.66297	Down	0.0436698	similar to UniRef100_A7PFS1 Cluster: Chromosome chr11 scaffold_14, whole genome shotgun sequence; n=1; Vitis vinifera|Rep: Chromosome chr11 scaffold_14, whole genome shotgun sequence - Vitis vinifera (Grape), partial (14%)
EY717207	79	23	19	6	-1.66297	Down	0.0436698	weakly similar to UniRef100_Q6SSE8 Cluster: Minus agglutinin; n=1; Chlamydomonas reinhardtii|Rep: Minus agglutinin - Chlamydomonas reinhardtii, partial (3%)
TC22230	77	22	19	6	-1.66297	Down	0.0436698	-
EY652425	192	59	47	15	-1.6477	Down	0.0444669	similar to UniRef100_A7NTZ0 Cluster: Chromosome chr18 scaffold_1, whole genome shotgun sequence; n=1; Vitis vinifera|Rep: Chromosome chr18 scaffold_1, whole genome shotgun sequence - Vitis vinifera (Grape), partial (4%)
TC2808	291	91	72	23	-1.64636	Down	0.0446221	similar to UniRef100_Q6TQF8 Cluster: Ribosomal protein S6 kinase; n=1; Zea mays|Rep: Ribosomal protein S6 kinase - Zea mays (Maize), partial (32%)
TC25302	992	301	244	78	-1.64534	Down	0.0447418	homologue to UniRef100_A7Q9G9 Cluster: Chromosome chr19 scaffold_66, whole genome shotgun sequence; n=1; Vitis vinifera|Rep: Chromosome chr19 scaffold_66, whole genome shotgun sequence - Vitis vinifera (Grape), partial (23%)
TC17456	88	26	22	7	-1.65208	Down	0.0448431	similar to UniRef100_Q8LPE5 Cluster: Fructokinase-like protein; n=1; Cicer arietinum|Rep: Fructokinase-like protein - Cicer arietinum (Chickpea) (Garbanzo), partial (46%)
TC8117	90	26	22	7	-1.65208	Down	0.0448431	similar to UniRef100_Q5ND92 Cluster: Thaumatin-like protein; n=1; Actinidia deliciosa|Rep: Thaumatin-like protein - Actinidia deliciosa (Kiwi), partial (89%)
TC9744	91	26	22	7	-1.65208	Down	0.0448431	homologue to UniRef100_Q9M5L1 Cluster: 40S ribosomal protein S16; n=1; Euphorbia esula|Rep: 40S ribosomal protein S16 - Euphorbia esula (Leafy spurge), complete
TC12265	89	29	22	7	-1.65208	Down	0.0448431	-
TC6683	722	222	178	57	-1.64284	Down	0.0450333	similar to UniRef100_A7P6A9 Cluster: Chromosome chr9 scaffold_7, whole genome shotgun sequence; n=1; Vitis vinifera|Rep: Chromosome chr9 scaffold_7, whole genome shotgun sequence - Vitis vinifera (Grape), partial (39%)
TC8858	134	41	33	11	-1.58496	Down	0.046203	similar to UniRef100_A7Q2D8 Cluster: Chromosome chr1 scaffold_46, whole genome shotgun sequence; n=1; Vitis vinifera|Rep: Chromosome chr1 scaffold_46, whole genome shotgun sequence - Vitis vinifera (Grape), partial (54%)
EY679857	108	35	27	9	-1.58496	Down	0.046203	weakly similar to UniRef100_A7QJC4 Cluster: Chromosome chr8 scaffold_106, whole genome shotgun sequence; n=1; Vitis vinifera|Rep: Chromosome chr8 scaffold_106, whole genome shotgun sequence - Vitis vinifera (Grape), partial (31%)
TC8122	22	92	5	24	2.26303	Up	0.0462109	similar to UniRef100_Q4KU02 Cluster: Purple acid phosphatase; n=1; Medicago truncatula|Rep: Purple acid phosphatase - Medicago truncatula (Barrel medic), partial (38%)
TC365	390	121	96	31	-1.63077	Down	0.0464688	similar to UniRef100_A6MHV6 Cluster: Male sterility 2; n=1; Brassica rapa subsp. chinensis|Rep: Male sterility 2 - Brassica rapa subsp. chinensis (Pak-choi), partial (39%)
TC21325	55	16	14	4	-1.80735	Down	0.0469018	similar to UniRef100_A9PL75 Cluster: TINY-like protein; n=1; Populus trichocarpa|Rep: TINY-like protein - Populus trichocarpa (Western balsam poplar) (Populus balsamiferasubsp. trichocarpa), partial (56%)
TC12664	57	14	14	4	-1.80735	Down	0.0469018	similar to UniRef100_A7P6U4 Cluster: Ubiquitin carboxyl-terminal hydrolase; n=1; Vitis vinifera|Rep: Ubiquitin carboxyl-terminal hydrolase - Vitis vinifera (Grape), complete
TC16733	46	170	11	44	2	Up	0.0469027	similar to UniRef100_A7PZG6 Cluster: Chromosome chr15 scaffold_40, whole genome shotgun sequence; n=1; Vitis vinifera|Rep: Chromosome chr15 scaffold_40, whole genome shotgun sequence - Vitis vinifera (Grape), partial (6%)
TC10832	10	46	2	12	2.58496	Up	0.0471562	similar to UniRef100_A7P2E2 Cluster: Chromosome chr1 scaffold_5, whole genome shotgun sequence; n=1; Vitis vinifera|Rep: Chromosome chr1 scaffold_5, whole genome shotgun sequence - Vitis vinifera (Grape), partial (18%)
TC13974	10	48	2	12	2.58496	Up	0.0471562	similar to UniRef100_A7QNR6 Cluster: Chromosome undetermined scaffold_134, whole genome shotgun sequence; n=1; Vitis vinifera|Rep: Chromosome undetermined scaffold_134, whole genome shotgun sequence - Vitis vinifera (Grape), partial (45%)
EY656317	8	45	2	12	2.58496	Up	0.0471562	similar to UniRef100_Q84WM1 Cluster: At5g44005; n=1; Arabidopsis thaliana|Rep: At5g44005 - Arabidopsis thaliana, partial (22%)
TC23404	10	47	2	12	2.58496	Up	0.0471562	similar to UniRef100_A7NTC7 Cluster: Chromosome chr18 scaffold_1, whole genome shotgun sequence; n=1; Vitis vinifera|Rep: Chromosome chr18 scaffold_1, whole genome shotgun sequence - Vitis vinifera (Grape), partial (29%)
TC22450	9	47	2	12	2.58496	Up	0.0471562	similar to UniRef100_A7P7C9 Cluster: Chromosome chr9 scaffold_7, whole genome shotgun sequence; n=1; Vitis vinifera|Rep: Chromosome chr9 scaffold_7, whole genome shotgun sequence - Vitis vinifera (Grape), partial (62%)
TC24195	10	45	2	12	2.58496	Up	0.0471562	homologue to UniRef100_Q52ZP2 Cluster: EMBYO FLOWERING 1-like protein; n=1; Pisum sativum|Rep: EMBYO FLOWERING 1-like protein - Pisum sativum (Garden pea), partial (4%)
EY663138	9	48	2	12	2.58496	Up	0.0471562	weakly similar to UniRef100_A7QZ40 Cluster: Chromosome undetermined scaffold_264, whole genome shotgun sequence; n=1; Vitis vinifera|Rep: Chromosome undetermined scaffold_264, whole genome shotgun sequence - Vitis vinifera (Grape), partial (20%)
TC6093	7	46	2	12	2.58496	Up	0.0471562	UniRef100_Q6J1B9 Cluster: Sodium/hydrogen exchanger; n=1; Citrus reticulata|Rep: Sodium/hydrogen exchanger - Citrus reticulata (Tangerine), partial (77%)
TC23337	8	45	2	12	2.58496	Up	0.0471562	similar to UniRef100_A7QNY4 Cluster: Chromosome chr1 scaffold_135, whole genome shotgun sequence; n=1; Vitis vinifera|Rep: Chromosome chr1 scaffold_135, whole genome shotgun sequence - Vitis vinifera (Grape), partial (64%)
TC13287	9	48	2	12	2.58496	Up	0.0471562	UniRef100_Q2B3I9 Cluster: RNA polymerase sigma C factor; n=1; Bacillus sp. NRRL B-14911|Rep: RNA polymerase sigma C factor - Bacillus sp. NRRL B-14911, partial (5%)
TC9527	32	135	8	35	2.12928	Up	0.0472178	weakly similar to UniRef100_A7PSD7 Cluster: Chromosome chr14 scaffold_27, whole genome shotgun sequence; n=1; Vitis vinifera|Rep: Chromosome chr14 scaffold_27, whole genome shotgun sequence - Vitis vinifera (Grape), partial (19%)
TC1768	161	50	40	13	-1.62149	Down	0.0475975	similar to UniRef100_A7QNA0 Cluster: Chromosome chr2 scaffold_132, whole genome shotgun sequence; n=1; Vitis vinifera|Rep: Chromosome chr2 scaffold_132, whole genome shotgun sequence - Vitis vinifera (Grape), partial (78%)
TC22641	34	8	8	2	-2	Down	0.0482775	similar to UniRef100_A5C259 Cluster: Methionine aminopeptidase; n=1; Vitis vinifera|Rep: Methionine aminopeptidase - Vitis vinifera (Grape), partial (48%)
EY668918	34	8	8	2	-2	Down	0.0482775	homologue to UniRef100_A7Q5S9 Cluster: Chromosome chr14 scaffold_54, whole genome shotgun sequence; n=1; Vitis vinifera|Rep: Chromosome chr14 scaffold_54, whole genome shotgun sequence - Vitis vinifera (Grape), partial (26%)
TC14047	32	8	8	2	-2	Down	0.0482775	similar to UniRef100_A7Q3W7 Cluster: Chromosome chr13 scaffold_48, whole genome shotgun sequence; n=1; Vitis vinifera|Rep: Chromosome chr13 scaffold_48, whole genome shotgun sequence - Vitis vinifera (Grape), partial (85%)
EY706010	34	8	8	2	-2	Down	0.0482775	UniRef100_A9V862 Cluster: Predicted protein; n=1; Monosiga brevicollis MX1|Rep: Predicted protein - Monosiga, partial (0%)
TC22994	32	7	8	2	-2	Down	0.0482775	-
TC16905	33	8	8	2	-2	Down	0.0482775	weakly similar to UniRef100_A9QC41 Cluster: NADH-plastoquinone oxidoreductase subunit 5; n=1; Trachelium caeruleum|Rep: NADH-plastoquinone oxidoreductase subunit 5 - Trachelium caeruleum, partial (3%)
EY651374	31	8	8	2	-2	Down	0.0482775	similar to UniRef100_A7QLQ9 Cluster: Chromosome chr18 scaffold_121, whole genome shotgun sequence; n=1; Vitis vinifera|Rep: Chromosome chr18 scaffold_121, whole genome shotgun sequence - Vitis vinifera (Grape), partial (31%)
TC19214	33	7	8	2	-2	Down	0.0482775	homologue to UniRef100_Q09ME5 Cluster: DNA-directed RNA polymerase subunit alpha; n=1; Citrus sinensis|Rep: DNA-directed RNA polymerase subunit alpha - Citrus sinensis (Sweet orange), partial (45%)
CF510108	33	9	8	2	-2	Down	0.0482775	similar to UniRef100_A7NW45 Cluster: Chromosome chr5 scaffold_2, whole genome shotgun sequence; n=1; Vitis vinifera|Rep: Chromosome chr5 scaffold_2, whole genome shotgun sequence - Vitis vinifera (Grape), partial (34%)
TC16400	32	9	8	2	-2	Down	0.0482775	-
CN186580	31	9	8	2	-2	Down	0.0482775	similar to UniRef100_Q9SWA4 Cluster: Histone H1C; n=1; Nicotiana tabacum|Rep: Histone H1C - Nicotiana tabacum (Common tobacco), partial (38%)
TC19448	33	6	8	2	-2	Down	0.0482775	similar to UniRef100_Q5DJU1 Cluster: Fas-associated factor 1-like protein; n=1; Capsicum annuum|Rep: Fas-associated factor 1-like protein - Capsicum annuum (Bell pepper), partial (49%)
TC17683	33	9	8	2	-2	Down	0.0482775	homologue to UniRef100_Q1P9U3 Cluster: ATPase; n=1; Camellia sinensis|Rep: ATPase - Camellia sinensis (Tea), complete
TC22187	38	150	9	39	2.11548	Up	0.0488894	similar to UniRef100_A7NZW3 Cluster: Chromosome chr6 scaffold_3, whole genome shotgun sequence; n=1; Vitis vinifera|Rep: Chromosome chr6 scaffold_3, whole genome shotgun sequence - Vitis vinifera (Grape), partial (23%)
TC1164	295	93	73	24	-1.60486	Down	0.049678	similar to UniRef100_Q9LNX5 Cluster: F22G5.10; n=1; Arabidopsis thaliana|Rep: F22G5.10 - Arabidopsis thaliana (Mouse-ear cress), partial (27%)

## Sheet: 220 DAF p<0.05
Gene	Raw Frequency in WT	Raw Frequency in MT	TPM-WT	TPM-MT	Log2Ratio (MT/WT)	Regulation mode	P-Value	Gene Description
TC5159	731	0	175	1	-7.45121	Down	1.12e-25	similar to UniRef100_Q1X7Q1 Cluster: Beta-1,3-glucanase class III; n=1; Citrus clementina x Citrus reticulata|Rep: Beta-1,3-glucanase class III - Citrus clementina x Citrus reticulata, complete
TC5370	364	0	87	1	-6.44294	Down	1.43e-19	similar to UniRef100_A5HIJ5 Cluster: Cysteine protease Cp5; n=1; Actinidia deliciosa|Rep: Cysteine protease Cp5 - Actinidia deliciosa (Kiwi), partial (70%)
DN619468	139	0	33	1	-5.04439	Down	2.55e-11	similar to UniRef100_A7PS28 Cluster: Chromosome chr14 scaffold_27, whole genome shotgun sequence; n=1; Vitis vinifera|Rep: Chromosome chr14 scaffold_27, whole genome shotgun sequence - Vitis vinifera (Grape), partial (15%)
TC14251	18	354	4	82	4.35755	Up	4.93e-10	weakly similar to UniRef100_O81974 Cluster: Cytochrome P450 71D8; n=1; Glycine max|Rep: Cytochrome P450 71D8 - Glycine max (Soybean), partial (53%)
TC2562	40	576	10	134	3.74416	Up	8.6e-08	similar to UniRef100_Q0GIK4 Cluster: Cys-3-His zinc finger protein; n=1; Capsicum annuum|Rep: Cys-3-His zinc finger protein - Capsicum annuum (Bell pepper), partial (37%)
TC1535	948	67	227	16	-3.82655	Down	8.77e-08	homologue to UniRef100_Q39648 Cluster: Non-photosynthetic ferredoxin precursor; n=1; Citrus sinensis|Rep: Non-photosynthetic ferredoxin precursor - Citrus sinensis (Sweet orange), complete
TC10250	132	7	32	2	-4	Down	1.21e-07	weakly similar to UniRef100_UPI0000EB2294 Cluster: RING finger protein 43 precursor.; n=1; Canis lupus familiaris|Rep: RING finger protein 43 precursor. - Canis familiaris, partial (5%)
TC18598	80	3	19	1	-4.24793	Down	3.64e-07	-
TC9641	21	249	5	58	3.53605	Up	4.2e-07	weakly similar to UniRef100_A7P3H7 Cluster: Chromosome chr1 scaffold_5, whole genome shotgun sequence; n=1; Vitis vinifera|Rep: Chromosome chr1 scaffold_5, whole genome shotgun sequence - Vitis vinifera (Grape), partial (79%)
TC9021	74	0	18	1	-4.16993	Down	5.9e-07	similar to UniRef100_Q0JPT9 Cluster: Os01g0201700 protein; n=1; Oryza sativa Japonica Group|Rep: Os01g0201700 protein - Oryza sativa subsp. japonica (Rice), partial (15%)
EY676054	77	5	18	1	-4.16993	Down	5.9e-07	UniRef100_A7Q383 Cluster: Chromosome chr12 scaffold_47, whole genome shotgun sequence; n=1; Vitis vinifera|Rep: Chromosome chr12 scaffold_47, whole genome shotgun sequence - Vitis vinifera (Grape), partial (24%)
822	73	5	18	1	-4.16993	Down	5.9e-07	-
373	197	19	47	4	-3.55459	Down	6.83e-07	-
TC17898	9	108	2	25	3.64386	Up	1.59e-06	-
CF835819	77	3	18	1	-4.16993	Down	2.92e-06	-
TC25197	18	165	4	38	3.24793	Up	3.36e-06	similar to UniRef100_A7PW19 Cluster: Chromosome chr8 scaffold_34, whole genome shotgun sequence; n=1; Vitis vinifera|Rep: Chromosome chr8 scaffold_34, whole genome shotgun sequence - Vitis vinifera (Grape), partial (10%)
TC15633	1002	101	240	24	-3.32193	Down	3.53e-06	similar to UniRef100_Q6UA05 Cluster: Fiber protein Fb31; n=1; Gossypium barbadense|Rep: Fiber protein Fb31 - Gossypium barbadense (Sea-island cotton) (Egyptian cotton), partial (45%)
TC23569	37	360	9	84	3.22239	Up	3.9e-06	-
EG358231	71	5	17	1	-4.08746	Down	4.54e-06	similar to UniRef100_A3JY71 Cluster: Transcriptional regulator, LysR family protein; n=2; Sagittula stellata E-37|Rep: Transcriptional regulator, LysR family protein - Sagittula stellata E-37, partial (7%)
TC14722	70	0	17	1	-4.08746	Down	4.54e-06	similar to UniRef100_A0EKE6 Cluster: Phenylalanine ammonia lyase; n=1; Pyrus communis|Rep: Phenylalanine ammonia lyase - Pyrus communis (Pear), partial (47%)
TC19062	283	30	68	7	-3.28011	Down	4.7e-06	homologue to UniRef100_A9TJN7 Cluster: Predicted protein; n=1; Physcomitrella patens subsp. patens|Rep: Predicted protein - Physcomitrella patens subsp. patens, partial (4%)
TC6775	283	30	68	7	-3.28011	Down	4.7e-06	similar to UniRef100_A7QAM4 Cluster: Chromosome chr5 scaffold_72, whole genome shotgun sequence; n=1; Vitis vinifera|Rep: Chromosome chr5 scaffold_72, whole genome shotgun sequence - Vitis vinifera (Grape), partial (14%)
EY731511	436	49	105	11	-3.25481	Down	5.57e-06	UniRef100_UPI00006A20A2 Cluster: Eukaryotic translation initiation factor 4 gamma 3 (eIF-4-gamma 3) (eIF-4G 3) (eIF4G 3) (eIF-4-gamma II) (eIF4GII).; n=1; Xenopus tropicalis|Rep: Eukaryotic translation initiation factor 4 gamma 3 (eIF-4-gamma 3) (eIF-4G 3) (eIF4G 3) (eIF-4-gamma II) (eIF4GII). - Xenopus tropicalis, partial (6%)
TC22445	2149	250	516	58	-3.15325	Down	1.09e-05	similar to UniRef100_A7NSZ2 Cluster: Chromosome chr18 scaffold_1, whole genome shotgun sequence; n=1; Vitis vinifera|Rep: Chromosome chr18 scaffold_1, whole genome shotgun sequence - Vitis vinifera (Grape), partial (21%)
TC13413	5	67	1	16	4	Up	1.49e-05	weakly similar to UniRef100_Q0ZCB8 Cluster: Integrase; n=1; Populus trichocarpa|Rep: Integrase - Populus trichocarpa (Western balsam poplar) (Populus balsamiferasubsp. trichocarpa), partial (22%)
TC9593	3	69	1	16	4	Up	1.49e-05	UniRef100_Q09MH5 Cluster: NAD(P)H-quinone oxidoreductase; n=1; Citrus sinensis|Rep: NAD(P)H-quinone oxidoreductase - Citrus sinensis (Sweet orange), complete
TC18510	26	204	6	48	3	Up	1.69e-05	similar to UniRef100_A7P6T9 Cluster: Chromosome chr9 scaffold_7, whole genome shotgun sequence; n=1; Vitis vinifera|Rep: Chromosome chr9 scaffold_7, whole genome shotgun sequence - Vitis vinifera (Grape), partial (89%)
TC10332	60	0	14	1	-3.80735	Down	1.9e-05	homologue to UniRef100_Q94G63 Cluster: Ethylene-induced esterase; n=1; Citrus sinensis|Rep: Ethylene-induced esterase - Citrus sinensis (Sweet orange), partial (96%)
TC22177	56	0	13	1	-3.70044	Down	3.2e-05	weakly similar to UniRef100_Q8LNY0 Cluster: Protease inhibitor 2; n=1; Zinnia elegans|Rep: Protease inhibitor 2 - Zinnia elegans (Zinnia), partial (93%)
EY706036	8	98	2	23	3.52356	Up	3.25e-05	similar to UniRef100_A7PEH7 Cluster: Chromosome chr11 scaffold_13, whole genome shotgun sequence; n=1; Vitis vinifera|Rep: Chromosome chr11 scaffold_13, whole genome shotgun sequence - Vitis vinifera (Grape), partial (12%)
TC6861	218	28	52	7	-2.89308	Down	5.56e-05	homologue to UniRef100_A5YWM1 Cluster: Glutathione S-transferase; n=1; Citrus sinensis|Rep: Glutathione S-transferase - Citrus sinensis (Sweet orange), complete
TC14546	0	55	1	13	3.70044	Up	6.35e-05	-
TC2473	6	54	1	13	3.70044	Up	6.35e-05	UniRef100_Q09MJ3 Cluster: ATP synthase subunit alpha; n=1; Citrus sinensis|Rep: ATP synthase subunit alpha - Citrus sinensis (Sweet orange), complete
TC25045	3	55	1	13	3.70044	Up	6.35e-05	homologue to UniRef100_Q92535 Cluster: Phosphatidylinositol N-acetylglucosaminyltransferase subunit C; n=1; Homo sapiens|Rep: Phosphatidylinositol N-acetylglucosaminyltransferase subunit C - Homo sapiens (Human), partial (5%)
EY733380	240	35	58	8	-2.85798	Down	6.86e-05	similar to UniRef100_Q58NA5 Cluster: Plus agglutinin; n=1; Chlamydomonas incerta|Rep: Plus agglutinin - Chlamydomonas incerta, partial (3%)
TC9814	84	581	20	135	2.75489	Up	7.64e-05	similar to UniRef100_Q40537 Cluster: Nicotiana tabacum (clone 12) activating factor DNA sequence; n=1; Nicotiana tabacum|Rep: Nicotiana tabacum (clone 12) activating factor DNA sequence - Nicotiana tabacum (Common tobacco), partial (37%)
EY686463	205	31	49	7	-2.80735	Down	9.25e-05	similar to UniRef100_A7PRW8 Cluster: Chromosome chr14 scaffold_27, whole genome shotgun sequence; n=1; Vitis vinifera|Rep: Chromosome chr14 scaffold_27, whole genome shotgun sequence - Vitis vinifera (Grape), partial (12%)
TC17394	491	73	118	17	-2.79518	Down	9.93e-05	similar to UniRef100_A7QUT4 Cluster: Chromosome chr1 scaffold_180, whole genome shotgun sequence; n=1; Vitis vinifera|Rep: Chromosome chr1 scaffold_180, whole genome shotgun sequence - Vitis vinifera (Grape), partial (57%)
EY702166	8	82	2	19	3.24793	Up	0.000129373	weakly similar to UniRef100_A7PHS9 Cluster: Chromosome chr17 scaffold_16, whole genome shotgun sequence; n=1; Vitis vinifera|Rep: Chromosome chr17 scaffold_16, whole genome shotgun sequence - Vitis vinifera (Grape), partial (67%)
TC24703	9	82	2	19	3.24793	Up	0.000129373	weakly similar to UniRef100_A7PLR6 Cluster: Chromosome chr14 scaffold_21, whole genome shotgun sequence; n=1; Vitis vinifera|Rep: Chromosome chr14 scaffold_21, whole genome shotgun sequence - Vitis vinifera (Grape), partial (68%)
TC8320	162	27	39	6	-2.70044	Down	0.000136523	similar to UniRef100_A5YWU1 Cluster: ARGOS; n=1; Arabidopsis thaliana|Rep: ARGOS - Arabidopsis thaliana (Mouse-ear cress), partial (42%)
TC16905	74	7	18	2	-3.16993	Down	0.000141782	weakly similar to UniRef100_A9QC41 Cluster: NADH-plastoquinone oxidoreductase subunit 5; n=1; Trachelium caeruleum|Rep: NADH-plastoquinone oxidoreductase subunit 5 - Trachelium caeruleum, partial (3%)
TC13985	49	6	12	1	-3.58496	Down	0.000165605	similar to UniRef100_Q5F2M7 Cluster: Pyruvate kinase; n=1; Glycine max|Rep: Pyruvate kinase - Glycine max (Soybean), partial (55%)
EY658487	50	3	12	1	-3.58496	Down	0.000165605	similar to UniRef100_A7QKI5 Cluster: Chromosome chr2 scaffold_112, whole genome shotgun sequence; n=1; Vitis vinifera|Rep: Chromosome chr2 scaffold_112, whole genome shotgun sequence - Vitis vinifera (Grape), partial (18%)
[truncated: 572 more rows]
